# Supplementary material for: Novel Insights Into the Genetic Basis Between Cholelithiasis and Four Dietary Patterns
Source: Food Sci Nutr. 2025 Oct 12;13(10):e71052. doi: 10.1002/fsn3.71052 (PMC12515698; doi:10.1002/fsn3.71052)
Supplement: Supplementary file 1 — Data S1: fsn371052‐sup‐0001‐DataS1.xlsx. [file FSN3-13-e71052-s001.xlsx]

## Sheet: Table S1
Supplementary Table S1.The result of local genetic correlation analysis(cholelithiasis vs cheese intake)
phen1	phen2	log2FoldChange	rho.lower	rho.upper	r2	r2.lower	r2.upper	p	padj	CHR	START	STOP
cheese-intake	cholelithiasis	-0.84567	-1	-0.48921	0.715163	0.23933	1	1.08e-05	0.004674	2	56394699	57433653
cheese-intake	cholelithiasis	-1	-1	-0.55114	1	0.30375	1	1.09e-05	0.004674	18	41425455	42974165
cheese-intake	cholelithiasis	-0.87634	-1	-0.47524	0.767967	0.22586	1	4.14e-05	0.013308	12	20074931	20866285
cheese-intake	cholelithiasis	-0.96433	-1	-0.5233	0.929935	0.27384	1	5.48e-05	0.015171	11	119000000	120000000
cheese-intake	cholelithiasis	-0.77239	-1	-0.39769	0.596578	0.15816	1	0.000108	0.020956	6	147000000	148000000
cheese-intake	cholelithiasis	-0.7453	-1	-0.39374	0.555465	0.15503	1	0.000106	0.020956	8	20135629	20812107
cheese-intake	cholelithiasis	0.857882	0.42029	1	0.735962	0.17665	1	0.000188	0.029459	8	10478852	11466761
cheese-intake	cholelithiasis	1	0.4261	1	1	0.18156	1	0.00023	0.031676	13	76671494	77460044
cheese-intake	cholelithiasis	0.563898	0.27148	0.9228	0.317981	0.0737	0.85156	0.000308	0.034204	5	106000000	107000000
cheese-intake	cholelithiasis	-0.65566	-1	-0.29247	0.429887	0.08554	1	0.000461	0.040451	8	21650454	22895018
cheese-intake	cholelithiasis	-0.74911	-1	-0.34737	0.561167	0.12066	1	0.000535	0.045168	12	109000000	110000000
cheese-intake	cholelithiasis	-0.77552	-1	-0.3461	0.601425	0.11979	1	0.000608	0.047873	16	77270666	77739132
cheese-intake	cholelithiasis	-0.66473	-1	-0.29774	0.441862	0.08865	1	0.000781	0.05563	5	137000000	139000000
cheese-intake	cholelithiasis	-0.51682	-0.86927	-0.23267	0.267097	0.05413	0.75564	0.000811	0.05563	16	52041337	53393882
cheese-intake	cholelithiasis	-0.58234	-0.99042	-0.25261	0.339119	0.06381	0.98093	0.000792	0.05563	20	41351515	42185671
cheese-intake	cholelithiasis	0.571151	0.24756	1	0.326214	0.06129	1	0.000879	0.056548	16	6446082	7051429
cheese-intake	cholelithiasis	-1	-1	-0.32273	1	0.10645	1	0.00095	0.057248	1	237000000	238000000
cheese-intake	cholelithiasis	0.814538	0.35769	1	0.663472	0.12794	1	0.000935	0.057248	2	4016105	4766969
cheese-intake	cholelithiasis	1	0.3827	1	1	0.14654	1	0.000936	0.057248	5	103000000	104000000
cheese-intake	cholelithiasis	-1	-1	-0.43968	1	0.19332	1	0.000932	0.057248	14	19000059	20876080
cheese-intake	cholelithiasis	-0.52805	-0.91897	-0.23445	0.278838	0.05497	0.84451	0.000989	0.057785	5	75959516	77290255
cheese-intake	cholelithiasis	-0.56672	-0.97714	-0.24233	0.321174	0.05872	0.9548	0.001035	0.058735	10	10969482	11856924
cheese-intake	cholelithiasis	-0.49878	-0.85038	-0.2094	0.248783	0.04385	0.72315	0.001158	0.061803	18	53762997	54957867
cheese-intake	cholelithiasis	0.716948	0.28912	1	0.514014	0.08359	1	0.001254	0.065399	4	13127577	14395886
cheese-intake	cholelithiasis	0.136047	0.05395	0.22265	0.018509	0.00291	0.04957	0.001454	0.072258	2	44104111	45189468
cheese-intake	cholelithiasis	1	0.34493	1	1	0.11932	1	0.001453	0.072258	3	8664893	9970731
cheese-intake	cholelithiasis	-0.55156	-0.97309	-0.22321	0.304219	0.04982	0.9469	0.001632	0.074263	11	133000000	134000000
cheese-intake	cholelithiasis	-0.74287	-1	-0.29367	0.551851	0.08624	1	0.001612	0.074263	16	53393883	54866095
cheese-intake	cholelithiasis	0.753646	0.29895	1	0.567982	0.08937	1	0.001658	0.074384	2	25895395	26894102
cheese-intake	cholelithiasis	0.688357	0.27392	1	0.473836	0.07513	1	0.001892	0.08202	4	178000000	179000000
cheese-intake	cholelithiasis	0.341172	0.12617	0.67243	0.116398	0.01597	0.45216	0.002248	0.087634	2	43295777	44104110
cheese-intake	cholelithiasis	-0.78259	-1	-0.306	0.612439	0.09364	1	0.002373	0.08798	3	108000000	109000000
cheese-intake	cholelithiasis	0.366374	0.13812	0.6632	0.13423	0.01908	0.43983	0.002433	0.088559	19	5478685	6455428
cheese-intake	cholelithiasis	-0.66438	-1	-0.25351	0.441405	0.06434	1	0.002672	0.092861	6	22199714	23192337
cheese-intake	cholelithiasis	-0.83131	-1	-0.30343	0.691083	0.09219	1	0.003212	0.09962	18	40471408	41425454
cheese-intake	cholelithiasis	-0.68737	-1	-0.25641	0.472483	0.06574	1	0.00322	0.09962	20	15962577	16661516
cheese-intake	cholelithiasis	-0.81102	-1	-0.27167	0.657746	0.07452	1	0.003965	0.111999	6	166000000	167000000
cheese-intake	cholelithiasis	-0.55437	-1	-0.19435	0.307326	0.03787	1	0.004035	0.111999	7	6020654	6716905
cheese-intake	cholelithiasis	0.746706	0.25546	1	0.55757	0.06588	1	0.004767	0.120495	18	64253144	65294195
cheese-intake	cholelithiasis	-0.44256	-0.80206	-0.13782	0.195859	0.01905	0.64329	0.004986	0.123306	2	220000000	221000000
cheese-intake	cholelithiasis	-0.85744	-1	-0.27418	0.735205	0.07557	1	0.005383	0.124366	3	20754843	21790867
cheese-intake	cholelithiasis	-0.43116	-0.79199	-0.13571	0.185897	0.01844	0.62725	0.005787	0.128317	2	50756241	51669493
cheese-intake	cholelithiasis	-1	-1	-0.29094	1	0.08858	1	0.006186	0.133322	6	7808324	9020710
cheese-intake	cholelithiasis	0.778803	0.23623	1	0.606534	0.05686	1	0.006285	0.134709	13	71010209	71976862
cheese-intake	cholelithiasis	-0.61641	-1	-0.18788	0.379966	0.03552	1	0.006503	0.137849	4	130000000	131000000
cheese-intake	cholelithiasis	0.460886	0.13258	0.90966	0.212416	0.01784	0.82748	0.006565	0.138217	8	9167796	9835863
cheese-intake	cholelithiasis	-0.8182	-1	-0.23924	0.669458	0.05851	1	0.0066	0.138217	13	112000000	112000000
cheese-intake	cholelithiasis	-0.94731	-1	-0.30077	0.897392	0.09234	1	0.006628	0.138217	19	50451926	51259178
cheese-intake	cholelithiasis	0.995725	0.30649	1	0.991468	0.09506	1	0.007413	0.145179	4	121000000	121000000
cheese-intake	cholelithiasis	0.671413	0.19368	1	0.450795	0.0376	1	0.007974	0.147926	11	4405708	4946051
cheese-intake	cholelithiasis	0.987767	0.30747	1	0.975684	0.09657	1	0.008734	0.156172	2	237000000	238000000
cheese-intake	cholelithiasis	-0.59602	-1	-0.17373	0.355241	0.03065	1	0.008963	0.156172	6	18775023	19449152
cheese-intake	cholelithiasis	0.442197	0.12124	1	0.195538	0.01526	1	0.008678	0.156172	14	93386329	94892240
cheese-intake	cholelithiasis	0.696986	0.18449	1	0.48579	0.03568	1	0.008929	0.156172	16	58508979	59885499
cheese-intake	cholelithiasis	-0.7428	-1	-0.20604	0.551755	0.04391	1	0.008989	0.156172	18	44300146	45718492
cheese-intake	cholelithiasis	-0.5109	-1	-0.14565	0.261022	0.02162	1	0.008882	0.156172	19	4741719	5478684
cheese-intake	cholelithiasis	-0.79475	-1	-0.22462	0.63163	0.0518	1	0.009184	0.157856	16	54866096	55907389
cheese-intake	cholelithiasis	-0.71455	-1	-0.19703	0.51058	0.04004	1	0.009523	0.160312	2	187000000	189000000
cheese-intake	cholelithiasis	-0.44645	-0.85354	-0.11986	0.199316	0.01505	0.72853	0.009545	0.160312	6	16566883	17391994
cheese-intake	cholelithiasis	-0.44548	-0.86714	-0.11594	0.19845	0.01384	0.75194	0.009663	0.160685	2	14692121	15721703
cheese-intake	cholelithiasis	-0.67849	-1	-0.16942	0.460344	0.03001	1	0.009919	0.161555	1	33066847	34371022
cheese-intake	cholelithiasis	0.962993	0.26448	1	0.927355	0.07061	1	0.009876	0.161555	11	28577719	29530460
cheese-intake	cholelithiasis	-0.58649	-1	-0.14091	0.343972	0.02113	1	0.010028	0.161878	17	17326541	18900978
cheese-intake	cholelithiasis	-0.45876	-0.89172	-0.11717	0.210465	0.01473	0.79517	0.010106	0.162446	8	118000000	119000000
cheese-intake	cholelithiasis	-0.59838	-1	-0.1491	0.358061	0.02363	1	0.010188	0.162849	12	116000000	117000000
cheese-intake	cholelithiasis	-0.81432	-1	-0.2081	0.663116	0.04631	1	0.010416	0.164699	6	152000000	153000000
cheese-intake	cholelithiasis	0.52878	0.13522	1	0.279608	0.01857	1	0.011081	0.172624	18	21622717	22746153
cheese-intake	cholelithiasis	0.347815	0.08286	0.70833	0.120975	0.00721	0.50173	0.011097	0.172624	19	47752728	48573065
cheese-intake	cholelithiasis	0.782741	0.20639	1	0.612684	0.045	1	0.011269	0.1739	4	164000000	165000000
cheese-intake	cholelithiasis	-0.51724	-1	-0.11676	0.267536	0.01397	1	0.011423	0.173924	1	76977916	77895394
cheese-intake	cholelithiasis	-0.25237	-0.45346	-0.05496	0.063689	0.00337	0.20562	0.011476	0.173924	3	150000000	151000000
cheese-intake	cholelithiasis	-0.75443	-1	-0.19724	0.569168	0.03981	1	0.011567	0.173924	4	128000000	130000000
cheese-intake	cholelithiasis	-0.66343	-1	-0.15335	0.440137	0.02541	1	0.011723	0.174718	1	88656690	89753964
cheese-intake	cholelithiasis	-0.45803	-0.91012	-0.1202	0.209793	0.01487	0.82832	0.011898	0.175867	21	22201891	23266941
cheese-intake	cholelithiasis	0.890656	0.2417	1	0.793269	0.0594	1	0.0121	0.176828	11	4946052	5533057
cheese-intake	cholelithiasis	-0.49511	-1	-0.10876	0.245135	0.01295	1	0.012193	0.17751	12	3069507	3871114
cheese-intake	cholelithiasis	-0.86463	-1	-0.19941	0.747585	0.04415	1	0.012523	0.178933	1	210000000	211000000
cheese-intake	cholelithiasis	-1	-1	-0.18306	1	0.04427	1	0.012684	0.179451	1	68633861	69438909
cheese-intake	cholelithiasis	0.462981	0.11838	0.92152	0.214351	0.01469	0.8492	0.012792	0.179451	1	107000000	108000000
cheese-intake	cholelithiasis	-0.46649	-0.91263	-0.10693	0.217611	0.01202	0.83289	0.013308	0.180152	1	151000000	153000000
cheese-intake	cholelithiasis	0.668879	0.15584	1	0.4474	0.02676	1	0.01362	0.182445	6	63979	1380679
cheese-intake	cholelithiasis	0.940087	0.22528	1	0.883763	0.05961	1	0.013738	0.183392	21	28616540	29449870
cheese-intake	cholelithiasis	0.620644	0.13156	1	0.385199	0.01929	1	0.013952	0.184468	7	92530166	93691725
cheese-intake	cholelithiasis	0.593036	0.11852	1	0.351692	0.01725	1	0.014515	0.187291	7	34114533	35354135
cheese-intake	cholelithiasis	-0.62744	-1	-0.13085	0.393681	0.02032	1	0.015152	0.19166	2	240000000	241000000
cheese-intake	cholelithiasis	-0.73854	-1	-0.15105	0.545436	0.02598	1	0.015343	0.192817	11	94384536	95327210
cheese-intake	cholelithiasis	-0.7262	-1	-0.1497	0.527369	0.0265	1	0.016342	0.200888	12	82576130	83551125
cheese-intake	cholelithiasis	-0.72398	-1	-0.15065	0.524146	0.02767	1	0.016487	0.200888	12	88344765	90567001
cheese-intake	cholelithiasis	-0.87815	-1	-0.19978	0.771149	0.04338	1	0.016684	0.201149	12	26958057	27797262
cheese-intake	cholelithiasis	0.626405	0.13209	1	0.392384	0.0188	1	0.017003	0.202463	1	59889046	61377615
cheese-intake	cholelithiasis	-0.6365	-1	-0.12516	0.405134	0.01875	1	0.017251	0.202952	11	114000000	115000000
cheese-intake	cholelithiasis	0.828867	0.17392	1	0.687021	0.03577	1	0.017539	0.204825	3	63670804	64662373
cheese-intake	cholelithiasis	0.809619	0.16118	1	0.655483	0.02853	1	0.018185	0.211315	8	75011700	76295483
cheese-intake	cholelithiasis	-0.83073	-1	-0.15356	0.690119	0.03013	1	0.018429	0.211393	10	18529743	19421514
cheese-intake	cholelithiasis	0.469461	0.08634	1	0.220394	0.00874	1	0.018263	0.211393	13	109000000	109000000
cheese-intake	cholelithiasis	-0.52411	-1	-0.08678	0.274687	0.01046	1	0.018527	0.211393	17	78438333	79333774
cheese-intake	cholelithiasis	-0.33784	-0.65177	-0.0608	0.114134	0.00425	0.42481	0.018669	0.211841	19	3893910	4741718
cheese-intake	cholelithiasis	-0.65825	-1	-0.12932	0.433293	0.01976	1	0.019189	0.213344	5	52139774	52837225
cheese-intake	cholelithiasis	0.448288	0.0673	0.98058	0.200962	0.00583	0.96154	0.020347	0.221947	2	218000000	220000000
cheese-intake	cholelithiasis	0.699146	0.1147	1	0.488805	0.0174	1	0.020861	0.224339	10	5396243	6234718
cheese-intake	cholelithiasis	-0.55102	-1	-0.10751	0.303625	0.0135	1	0.021637	0.227458	6	50940768	51826423
cheese-intake	cholelithiasis	-0.62939	-1	-0.10909	0.396137	0.01463	1	0.02207	0.230123	1	102000000	103000000
cheese-intake	cholelithiasis	-0.37747	-0.74349	-0.05584	0.142483	0.00454	0.55277	0.022668	0.23509	2	71385814	72160302
cheese-intake	cholelithiasis	0.452074	0.06528	0.96374	0.204371	0.00635	0.9288	0.022825	0.236078	15	98828262	99925972
cheese-intake	cholelithiasis	-0.54839	-1	-0.08023	0.300729	0.0099	1	0.02339	0.238729	7	71215742	73128830
cheese-intake	cholelithiasis	-0.60878	-1	-0.08425	0.370607	0.01058	1	0.023389	0.238729	10	17065861	18529742
cheese-intake	cholelithiasis	0.243422	0.03317	0.46064	0.059254	0.00166	0.21219	0.023367	0.238729	12	121000000	122000000
cheese-intake	cholelithiasis	0.503638	0.06584	1	0.253651	0.00742	1	0.023506	0.239278	16	10351809	11022542
cheese-intake	cholelithiasis	-0.46122	-1	-0.06227	0.212727	0.0065	1	0.023594	0.239545	10	126000000	127000000
cheese-intake	cholelithiasis	0.400068	0.05667	0.82478	0.160054	0.00534	0.68027	0.025006	0.246442	7	155000000	156000000
cheese-intake	cholelithiasis	0.714236	0.10472	1	0.510134	0.01729	1	0.026737	0.248831	3	28649811	29877022
cheese-intake	cholelithiasis	-0.4786	-1	-0.06261	0.229053	0.0067	1	0.027318	0.248831	4	17290237	18753263
cheese-intake	cholelithiasis	-0.80563	-1	-0.12729	0.649038	0.02125	1	0.027403	0.248831	5	44049879	45305566
cheese-intake	cholelithiasis	0.545577	0.06415	1	0.297654	0.00836	1	0.027357	0.248831	7	90660832	92530165
cheese-intake	cholelithiasis	0.528544	0.07481	1	0.279358	0.00891	1	0.027208	0.248831	11	68000950	68887344
cheese-intake	cholelithiasis	-0.61429	-1	-0.08151	0.377357	0.00988	1	0.027651	0.249043	4	165000000	166000000
cheese-intake	cholelithiasis	-0.47241	-1	-0.05815	0.223166	0.00585	1	0.028184	0.249964	1	69438910	70992905
cheese-intake	cholelithiasis	-0.40236	-0.82879	-0.03891	0.161895	0.00335	0.6869	0.029451	0.256479	14	69794543	71140426
cheese-intake	cholelithiasis	-0.7027	-1	-0.09444	0.493788	0.01452	1	0.030354	0.261178	15	30604120	32177320
cheese-intake	cholelithiasis	0.794952	0.10304	1	0.631948	0.01745	1	0.031635	0.268234	3	120000000	121000000
cheese-intake	cholelithiasis	-0.59446	-1	-0.07837	0.353387	0.01072	1	0.031879	0.268515	7	11232448	11855413
cheese-intake	cholelithiasis	-0.47351	-1	-0.04825	0.224215	0.00496	1	0.032695	0.273025	2	79900056	80737811
cheese-intake	cholelithiasis	-0.3879	-0.87393	-0.03569	0.150467	0.00318	0.76375	0.033115	0.273726	7	115000000	117000000
cheese-intake	cholelithiasis	0.736665	0.06205	1	0.542675	0.01246	1	0.033687	0.274186	2	170000000	171000000
cheese-intake	cholelithiasis	-0.61043	-1	-0.06883	0.372625	0.01046	1	0.033906	0.274237	1	111000000	112000000
cheese-intake	cholelithiasis	-0.44165	-1	-0.03214	0.195056	0.00332	1	0.033888	0.274237	18	58527237	59449422
cheese-intake	cholelithiasis	0.525437	0.0451	1	0.276084	0.00587	1	0.034787	0.277793	3	5496183	6421145
cheese-intake	cholelithiasis	-0.35842	-0.75721	-0.02926	0.128463	0.00299	0.57337	0.034781	0.277793	9	134000000	135000000
cheese-intake	cholelithiasis	0.626772	0.05056	1	0.392844	0.00694	1	0.034982	0.277793	18	70540350	71491860
cheese-intake	cholelithiasis	-0.30081	-0.62072	-0.01512	0.090486	0.00153	0.38529	0.035634	0.279838	4	152000000	154000000
cheese-intake	cholelithiasis	-0.63847	-1	-0.04229	0.407648	0.00752	1	0.036054	0.281005	6	124000000	125000000
cheese-intake	cholelithiasis	0.235371	0.02048	0.49734	0.0554	0.00099	0.24735	0.036405	0.282031	2	45850048	46499326
cheese-intake	cholelithiasis	0.46802	0.03463	1	0.219043	0.00379	1	0.036542	0.282219	16	7051430	7704354
cheese-intake	cholelithiasis	-0.59583	-1	-0.04201	0.355007	0.00868	1	0.036648	0.282219	18	47455926	48228379
cheese-intake	cholelithiasis	-0.58204	-1	-0.03848	0.338772	0.00696	1	0.038114	0.286372	7	617320	1366972
cheese-intake	cholelithiasis	0.599136	0.02742	1	0.358964	0.00604	1	0.038003	0.286372	14	82524786	84087372
cheese-intake	cholelithiasis	-0.42305	-0.92492	-0.02826	0.178975	0.00323	0.85548	0.037824	0.286372	18	57635822	58527236
cheese-intake	cholelithiasis	-0.47439	-1	-0.01545	0.225047	0.00409	1	0.039272	0.291424	7	109000000	110000000
cheese-intake	cholelithiasis	0.689401	0.01778	1	0.475274	0.00808	1	0.040613	0.294521	11	103000000	103000000
cheese-intake	cholelithiasis	0.778896	0.0658	1	0.606679	0.01045	1	0.040831	0.294995	10	133000000	133000000
cheese-intake	cholelithiasis	0.763067	0.03939	1	0.582271	0.01022	1	0.041352	0.295839	2	183000000	184000000
cheese-intake	cholelithiasis	-0.58968	-1	-0.03692	0.347727	0.00684	1	0.04134	0.295839	12	43980532	44923825
cheese-intake	cholelithiasis	-0.69482	-1	-0.02144	0.482772	0.00782	1	0.042754	0.302648	1	178000000	179000000
cheese-intake	cholelithiasis	-0.44618	-1	-0.01776	0.199081	0.00287	1	0.043291	0.305577	3	21790868	22648001
cheese-intake	cholelithiasis	-0.8036	-1	-0.02174	0.645778	0.01045	1	0.043458	0.305949	3	118000000	119000000
cheese-intake	cholelithiasis	0.430643	0.02234	1	0.185453	0.0037	1	0.043916	0.30613	2	24669225	25895394
cheese-intake	cholelithiasis	0.801749	0.01806	1	0.642801	0.00975	1	0.043913	0.30613	10	14820756	15946677
cheese-intake	cholelithiasis	-0.32314	-0.68283	-0.01184	0.104418	0.00143	0.46625	0.044316	0.307056	18	20009697	21622716
cheese-intake	cholelithiasis	-0.65135	-1	-0.01635	0.424255	0.00654	1	0.045519	0.311072	1	248000000	249000000
cheese-intake	cholelithiasis	-0.65775	-1	-0.03457	0.432638	0.00665	1	0.04541	0.311072	2	166000000	167000000
cheese-intake	cholelithiasis	0.317394	0.01784	0.65822	0.100739	0.00155	0.43325	0.045203	0.311072	8	8589771	9167795
cheese-intake	cholelithiasis	-0.69867	-1	-0.02108	0.488136	0.0081	1	0.046713	0.317844	19	2253175	3085446
cheese-intake	cholelithiasis	-0.63009	-1	-0.01548	0.397018	0.00739	1	0.046939	0.318264	18	72785207	73568260
cheese-intake	cholelithiasis	-0.54415	-1	-0.00526	0.296094	0.00437	1	0.047173	0.31834	3	186000000	187000000
cheese-intake	cholelithiasis	-0.53634	-1	-0.01046	0.28766	0.00497	1	0.048194	0.321734	1	90941550	91870059
cheese-intake	cholelithiasis	0.855837	0.03155	1	0.732457	0.0134	1	0.048717	0.324049	1	158000000	159000000
cheese-intake	cholelithiasis	0.778923	0.00353	1	0.606721	0.00975	1	0.0499	0.325891	9	102000000	103000000
cheese-intake	cholelithiasis	0.754685	0.00593	1	0.569549	0.00784	1	0.049921	0.325891	11	127000000	128000000
cheese-intake	cholelithiasis	-0.33866	-0.72668	0.00304	0.11469	0	0.52806	0.049782	0.325891	12	3871115	4967643
cheese-intake	cholelithiasis	-0.59062	-1	-0.00409	0.34883	0.00436	1	0.049923	0.325891	19	11681979	13213186
cheese-intake	cholelithiasis	-0.50288	-1	-0.00617	0.252888	0.00353	1	0.049135	0.325891	19	14891101	15650185
cheese-intake	cholelithiasis	-0.53566	-1	-0.00777	0.286935	0.00489	1	0.050291	0.327744	4	43962562	45186767
cheese-intake	cholelithiasis	-0.45858	-1	-0.00842	0.210292	0.00348	1	0.05079	0.329324	1	38474037	40200950
cheese-intake	cholelithiasis	-0.50231	-1	-0.00982	0.252315	0.00382	1	0.050746	0.329324	2	143000000	145000000
cheese-intake	cholelithiasis	0.701456	-0.00829	1	0.492041	0	1	0.0512	0.330318	9	109000000	111000000
cheese-intake	cholelithiasis	0.677247	0.00512	1	0.458663	0.00646	1	0.052117	0.333962	3	9970732	11226367
cheese-intake	cholelithiasis	0.582542	-0.01764	1	0.339355	0	1	0.054408	0.34131	12	115000000	115000000
cheese-intake	cholelithiasis	0.448949	-0.01044	1	0.201555	0	1	0.055244	0.343207	9	15839404	16658377
cheese-intake	cholelithiasis	-0.32607	-0.82723	-0.00293	0.106322	0.0014	0.68917	0.055623	0.344172	7	87836642	89330087
cheese-intake	cholelithiasis	-0.64508	-1	0.02924	0.416121	0	1	0.056291	0.345764	9	138000000	138000000
cheese-intake	cholelithiasis	-0.39482	-0.98616	0.00766	0.155885	0	0.97251	0.05708	0.34844	16	8341013	9104469
cheese-intake	cholelithiasis	0.359059	-0.01761	0.84255	0.128924	0	0.70989	0.057945	0.352256	4	126000000	127000000
cheese-intake	cholelithiasis	-0.48804	-1	0.00424	0.238181	0	1	0.058129	0.352256	6	157000000	158000000
cheese-intake	cholelithiasis	0.366994	-0.02083	0.83603	0.134684	0	0.69894	0.058267	0.352256	8	9835864	10478851
cheese-intake	cholelithiasis	0.502812	-0.02734	1	0.25282	0	1	0.058527	0.352256	12	70097806	71177961
cheese-intake	cholelithiasis	-0.37275	-0.84402	0.0163	0.138941	0	0.71238	0.05894	0.353229	1	41093876	41977966
cheese-intake	cholelithiasis	-0.54142	-1	0.02039	0.293139	0	1	0.05975	0.353263	10	11856925	12581571
cheese-intake	cholelithiasis	-0.36004	-0.80267	0.01427	0.129632	0	0.64429	0.059529	0.353263	20	56951774	57924037
cheese-intake	cholelithiasis	-0.78404	-1	0.03392	0.614724	0	1	0.060523	0.355399	1	201000000	203000000
cheese-intake	cholelithiasis	0.587074	-0.03142	1	0.344655	0	1	0.060648	0.355592	2	63672119	64696089
cheese-intake	cholelithiasis	0.572872	-0.00557	1	0.328182	0	1	0.061508	0.358995	7	23106681	24151099
cheese-intake	cholelithiasis	-0.41376	-1	0.0101	0.171194	0	1	0.061921	0.359267	6	19449153	20418020
cheese-intake	cholelithiasis	0.605628	-0.03872	1	0.366785	0	1	0.063085	0.362716	8	66018205	66960438
cheese-intake	cholelithiasis	-0.59762	-1	0.03516	0.357154	0	1	0.064163	0.367571	5	6936734	8079415
cheese-intake	cholelithiasis	0.520809	-0.03066	1	0.271242	0	1	0.065025	0.367571	8	23788495	24863243
cheese-intake	cholelithiasis	-0.50218	-1	0.03968	0.252188	0	1	0.066597	0.367571	10	3225337	3880322
cheese-intake	cholelithiasis	0.286402	-0.02119	0.61946	0.082026	0	0.38373	0.065433	0.367571	14	51418372	52206122
cheese-intake	cholelithiasis	-0.33838	-0.78439	0.01911	0.114499	0	0.61527	0.064529	0.367571	15	89385188	90632718
cheese-intake	cholelithiasis	0.334076	-0.01718	0.78085	0.111607	0	0.60972	0.065906	0.367571	19	35649344	36638122
cheese-intake	cholelithiasis	-0.4239	-1	0.03362	0.179694	0	1	0.06637	0.367571	19	53431218	54042240
cheese-intake	cholelithiasis	-0.53715	-1	0.03135	0.288534	0	1	0.065707	0.367571	22	36135969	37364004
cheese-intake	cholelithiasis	-0.38688	-1	0.02807	0.149677	0	1	0.065717	0.367571	22	43574018	44409533
cheese-intake	cholelithiasis	-0.31759	-0.71767	0.02399	0.100865	0	0.51505	0.067163	0.369635	9	112000000	113000000
cheese-intake	cholelithiasis	-0.52193	-1	0.04609	0.272414	0	1	0.067996	0.372095	13	104000000	106000000
cheese-intake	cholelithiasis	-0.61873	-1	0.0456	0.382822	0	1	0.068747	0.374085	20	35990262	37253657
cheese-intake	cholelithiasis	0.441578	-0.03723	1	0.194991	0	1	0.069277	0.374768	2	223000000	224000000
cheese-intake	cholelithiasis	-0.62781	-1	0.057	0.394144	0	1	0.069692	0.375849	2	193000000	195000000
cheese-intake	cholelithiasis	0.406471	-0.03737	1	0.165219	0	1	0.069955	0.376412	4	78967716	79880101
cheese-intake	cholelithiasis	-0.62436	-1	0.06558	0.389825	0	1	0.071534	0.380416	7	11855414	12694915
cheese-intake	cholelithiasis	0.622752	-0.06277	1	0.38782	0	1	0.073014	0.382234	2	64696090	65938002
cheese-intake	cholelithiasis	0.360314	-0.03837	0.83918	0.129826	0	0.70422	0.072866	0.382234	5	32727915	33971056
cheese-intake	cholelithiasis	0.390127	-0.04143	0.94509	0.152199	0	0.8932	0.073008	0.382234	8	18668610	19488888
cheese-intake	cholelithiasis	-0.42134	-1	0.04444	0.177529	0	1	0.072552	0.382234	9	126000000	127000000
cheese-intake	cholelithiasis	0.539289	-0.04817	1	0.290833	0	1	0.075573	0.389785	5	155000000	155000000
cheese-intake	cholelithiasis	0.655379	-0.06902	1	0.429521	0	1	0.076068	0.390773	1	235000000	236000000
cheese-intake	cholelithiasis	-0.43446	-1	0.05806	0.188755	0	1	0.076644	0.392684	20	3736552	4591847
cheese-intake	cholelithiasis	-0.52377	-1	0.04915	0.274336	0	1	0.077369	0.392832	10	21477693	23365685
cheese-intake	cholelithiasis	0.45692	-0.04329	1	0.208776	0	1	0.078399	0.394574	11	32830423	33905327
cheese-intake	cholelithiasis	-0.29382	-0.65436	0.04591	0.086331	0	0.42818	0.078439	0.394574	13	58245844	59751795
cheese-intake	cholelithiasis	0.493046	-0.07214	1	0.243094	0	1	0.078194	0.394574	13	111000000	112000000
cheese-intake	cholelithiasis	-0.32238	-0.74282	0.03759	0.103928	0	0.55178	0.078581	0.394574	16	77739133	78280636
cheese-intake	cholelithiasis	-0.60657	-1	0.07891	0.367925	0	1	0.079103	0.395312	13	85035401	85650680
cheese-intake	cholelithiasis	-0.47483	-1	0.07462	0.225459	0	1	0.079101	0.395312	14	59447538	60099482
cheese-intake	cholelithiasis	-0.42864	-1	0.04853	0.183734	0	1	0.080616	0.398741	11	33905328	34672697
cheese-intake	cholelithiasis	-0.62459	-1	0.06637	0.39011	0	1	0.080962	0.399939	1	163000000	164000000
cheese-intake	cholelithiasis	-0.33759	-0.80764	0.04095	0.113967	0	0.65327	0.081115	0.400036	2	48171059	49114132
cheese-intake	cholelithiasis	-0.38522	-0.93071	0.04964	0.148395	0	0.86622	0.083331	0.401933	2	57433654	57952945
cheese-intake	cholelithiasis	0.627483	-0.09255	1	0.393735	0	1	0.083353	0.401933	6	151000000	152000000
cheese-intake	cholelithiasis	0.371935	-0.03833	0.94141	0.138336	0	0.88625	0.08269	0.401933	10	35178225	36475838
cheese-intake	cholelithiasis	0.426736	-0.05	1	0.182104	0	1	0.082582	0.401933	17	34474612	36116884
cheese-intake	cholelithiasis	0.324006	-0.03782	0.76273	0.10498	0	0.58176	0.083544	0.401933	22	22404423	23143364
cheese-intake	cholelithiasis	-0.46875	-1	0.0704	0.219729	0	1	0.084074	0.402927	8	133000000	133000000
cheese-intake	cholelithiasis	-0.35928	-0.86904	0.0473	0.129082	0	0.75524	0.08545	0.405491	17	43460501	44865832
cheese-intake	cholelithiasis	-0.28723	-0.65866	0.04731	0.082501	0	0.43383	0.086884	0.409514	11	134000000	134000000
cheese-intake	cholelithiasis	0.501284	-0.08187	1	0.251286	0	1	0.087313	0.410259	5	39438986	40290851
cheese-intake	cholelithiasis	-0.61596	-1	0.09319	0.379403	0	1	0.08769	0.410567	1	62778734	64344226
cheese-intake	cholelithiasis	-0.51464	-1	0.06697	0.264857	0	1	0.087908	0.411088	17	11778165	12676353
cheese-intake	cholelithiasis	-0.29592	-0.70124	0.03822	0.087568	0	0.49174	0.089191	0.412631	17	25872111	27344401
cheese-intake	cholelithiasis	-0.38376	-0.97647	0.05105	0.147275	0	0.9535	0.089357	0.412862	6	47313444	48393981
cheese-intake	cholelithiasis	-0.29616	-0.76494	0.04506	0.087708	0	0.58514	0.089513	0.413088	7	85356716	86446538
cheese-intake	cholelithiasis	0.418226	-0.08197	1	0.174913	0	1	0.090957	0.415982	8	145000000	146000000
cheese-intake	cholelithiasis	0.3758	-0.06475	0.96565	0.141226	0	0.93249	0.091575	0.416778	18	2839843	3722828
cheese-intake	cholelithiasis	-0.37653	-1	0.06453	0.141773	0	1	0.091609	0.416778	18	15220935	20009696
cheese-intake	cholelithiasis	-0.46677	-1	0.08306	0.217872	0	1	0.09129	0.416778	22	32662294	33501725
cheese-intake	cholelithiasis	-0.51115	-1	0.09148	0.261275	0	1	0.093112	0.420146	5	141000000	143000000
cheese-intake	cholelithiasis	0.405674	-0.0676	1	0.164572	0	1	0.094416	0.424045	2	53032977	53852120
cheese-intake	cholelithiasis	-0.54081	-1	0.08729	0.292473	0	1	0.096144	0.424574	1	192000000	194000000
cheese-intake	cholelithiasis	-0.42934	-1	0.07074	0.184331	0	1	0.095214	0.424574	8	17947005	18668609
cheese-intake	cholelithiasis	0.444495	-0.08805	1	0.197576	0	1	0.09679	0.426053	2	36120744	36867389
cheese-intake	cholelithiasis	-0.74949	-1	0.13783	0.561735	0	1	0.09685	0.426053	4	116000000	117000000
cheese-intake	cholelithiasis	0.400184	-0.08048	1	0.160147	0	1	0.097567	0.427051	3	72334705	73606612
cheese-intake	cholelithiasis	-0.25623	-0.60954	0.04915	0.065654	0	0.37176	0.098787	0.430159	2	47320115	48171058
cheese-intake	cholelithiasis	0.522446	-0.11244	1	0.27295	0	1	0.099375	0.431112	1	159000000	160000000
cheese-intake	cholelithiasis	-0.43025	-1	0.07521	0.185116	0	1	0.099618	0.431112	3	167000000	169000000
cheese-intake	cholelithiasis	-0.43173	-1	0.08543	0.186392	0	1	0.100796	0.433524	12	97814022	99244337
cheese-intake	cholelithiasis	-0.50685	-1	0.11796	0.256899	0	1	0.100909	0.433527	2	52494112	53032976
cheese-intake	cholelithiasis	-0.31749	-0.76858	0.05882	0.100797	0	0.59071	0.101936	0.435514	19	16079007	17045963
cheese-intake	cholelithiasis	0.241717	-0.05253	0.63859	0.058427	0	0.40779	0.102517	0.435584	2	234000000	235000000
cheese-intake	cholelithiasis	0.416529	-0.0722	1	0.173497	0	1	0.10239	0.435584	22	30962256	31904549
cheese-intake	cholelithiasis	-0.46968	-1	0.11827	0.220599	0	1	0.104345	0.437008	6	26396201	27261035
cheese-intake	cholelithiasis	-0.41883	-1	0.09564	0.175422	0	1	0.103713	0.437008	7	136000000	138000000
cheese-intake	cholelithiasis	-0.28659	-0.71467	0.05716	0.082136	0	0.51076	0.103872	0.437008	9	135000000	136000000
cheese-intake	cholelithiasis	-0.32791	-0.80163	0.07202	0.107527	0	0.64262	0.10507	0.437698	22	40378784	41722787
cheese-intake	cholelithiasis	0.35987	-0.08556	0.93771	0.129506	0	0.87929	0.10679	0.438873	1	110000000	111000000
cheese-intake	cholelithiasis	-0.43517	-1	0.09812	0.189376	0	1	0.107227	0.438873	3	124000000	125000000
cheese-intake	cholelithiasis	-0.28204	-0.6723	0.06526	0.079549	0	0.45198	0.107312	0.438873	7	96564982	97420207
cheese-intake	cholelithiasis	0.423269	-0.09405	1	0.179156	0	1	0.108102	0.440247	17	49909299	51110385
cheese-intake	cholelithiasis	0.58495	-0.1327	1	0.342167	0	1	0.108786	0.441321	6	106000000	107000000
cheese-intake	cholelithiasis	-0.42494	-1	0.09521	0.180574	0	1	0.109308	0.441662	6	21295865	22199713
cheese-intake	cholelithiasis	0.46223	-0.09893	1	0.213656	0	1	0.10928	0.441662	18	60780195	62074993
cheese-intake	cholelithiasis	-0.48084	-1	0.11611	0.231202	0	1	0.109947	0.441962	13	24818334	25977140
cheese-intake	cholelithiasis	-0.46726	-1	0.12369	0.218333	0	1	0.110551	0.44289	2	225000000	226000000
cheese-intake	cholelithiasis	-0.5158	-1	0.12876	0.266048	0	1	0.113556	0.449332	20	44072211	45673603
cheese-intake	cholelithiasis	-0.49007	-1	0.12813	0.240166	0	1	0.113771	0.449722	3	181000000	183000000
cheese-intake	cholelithiasis	-0.42295	-1	0.10979	0.178886	0	1	0.114962	0.452575	10	8771921	10081279
cheese-intake	cholelithiasis	0.380325	-0.11111	1	0.144647	0	1	0.1154	0.452913	1	25885139	27992665
cheese-intake	cholelithiasis	0.61222	-0.19116	1	0.374813	0	1	0.115561	0.452998	18	56832313	57635821
cheese-intake	cholelithiasis	-0.44743	-1	0.10473	0.200197	0	1	0.116847	0.45489	8	68683824	70004665
cheese-intake	cholelithiasis	-0.48557	-1	0.12947	0.23578	0	1	0.117042	0.45519	4	32746821	33640822
cheese-intake	cholelithiasis	-0.41878	-1	0.10056	0.175372	0	1	0.117355	0.455489	1	108000000	109000000
cheese-intake	cholelithiasis	-0.4153	-1	0.12311	0.172472	0	1	0.120048	0.461079	19	64705	762046
cheese-intake	cholelithiasis	0.482819	-0.1471	1	0.233114	0	1	0.12122	0.462578	2	110000000	113000000
cheese-intake	cholelithiasis	-0.63816	-1	0.17694	0.407248	0	1	0.121669	0.462918	9	20483881	21674032
cheese-intake	cholelithiasis	0.272763	-0.07861	0.68968	0.0744	0	0.47566	0.121946	0.463515	19	55714086	56411086
cheese-intake	cholelithiasis	-0.50588	-1	0.14312	0.255916	0	1	0.122269	0.464285	15	94565522	95662425
cheese-intake	cholelithiasis	-0.4887	-1	0.17328	0.238824	0	1	0.122848	0.465319	12	32368906	33076722
cheese-intake	cholelithiasis	-0.28767	-0.72323	0.08135	0.082751	0	0.5242	0.124269	0.467658	6	9020711	10416550
cheese-intake	cholelithiasis	-0.34939	-0.9398	0.09424	0.122071	0	0.88322	0.125398	0.467658	9	114000000	115000000
cheese-intake	cholelithiasis	-0.27866	-0.68477	0.08233	0.077649	0	0.46891	0.12556	0.467658	10	27669567	28734422
cheese-intake	cholelithiasis	0.375027	-0.11036	1	0.140645	0	1	0.125539	0.467658	10	79952997	81190573
cheese-intake	cholelithiasis	0.438147	-0.14548	1	0.191973	0	1	0.125122	0.467658	18	66407961	67195980
cheese-intake	cholelithiasis	-0.36328	-1	0.12163	0.131974	0	1	0.126103	0.467794	14	76694202	77425453
cheese-intake	cholelithiasis	-0.30653	-0.78342	0.09461	0.093961	0	0.61375	0.127064	0.469553	5	123000000	124000000
cheese-intake	cholelithiasis	0.32138	-0.09052	0.87462	0.103285	0	0.76496	0.127624	0.470271	7	151000000	152000000
cheese-intake	cholelithiasis	-0.40794	-1	0.12673	0.166414	0	1	0.129084	0.474744	21	44815009	46045433
cheese-intake	cholelithiasis	0.404787	-0.12338	1	0.163853	0	1	0.129801	0.476472	14	71140427	72665319
cheese-intake	cholelithiasis	-0.43072	-1	0.14122	0.185523	0	1	0.130605	0.477115	3	85807680	86660979
cheese-intake	cholelithiasis	-0.40944	-1	0.12935	0.167643	0	1	0.131849	0.479879	11	13364728	15126767
cheese-intake	cholelithiasis	-0.34091	-0.89977	0.10971	0.116221	0	0.80959	0.132482	0.480763	4	29758400	30455555
cheese-intake	cholelithiasis	0.48578	-0.181	1	0.235982	0	1	0.133137	0.481389	9	12664859	13512852
cheese-intake	cholelithiasis	0.550876	-0.20277	1	0.303464	0	1	0.133668	0.482857	2	218000000	218000000
cheese-intake	cholelithiasis	-0.31191	-0.86078	0.09589	0.09729	0	0.74294	0.134777	0.485499	7	99465541	101000000
cheese-intake	cholelithiasis	-0.30899	-0.86416	0.11091	0.095478	0	0.74739	0.136244	0.48805	2	145000000	146000000
cheese-intake	cholelithiasis	0.442114	-0.16165	1	0.195465	0	1	0.136086	0.48805	17	68176220	69245590
cheese-intake	cholelithiasis	0.415549	-0.14515	1	0.172681	0	1	0.136502	0.48821	11	103000000	105000000
cheese-intake	cholelithiasis	-0.24088	-0.60627	0.07812	0.058022	0	0.36756	0.138492	0.491991	17	40233546	42348003
cheese-intake	cholelithiasis	0.456482	-0.16058	1	0.208376	0	1	0.138887	0.492487	4	161000000	162000000
cheese-intake	cholelithiasis	-0.3645	-1	0.11923	0.132859	0	1	0.140426	0.496138	20	47203837	48212975
cheese-intake	cholelithiasis	0.571987	-0.23306	1	0.327169	0	1	0.140836	0.496833	7	22165061	23106680
cheese-intake	cholelithiasis	0.244379	-0.08403	0.61124	0.059721	0	0.37361	0.141291	0.496901	1	153000000	155000000
cheese-intake	cholelithiasis	0.353406	-0.13971	1	0.124896	0	1	0.143206	0.502262	13	40091624	41003943
cheese-intake	cholelithiasis	0.49874	-0.19739	1	0.248741	0	1	0.143514	0.502429	11	80726013	81658298
cheese-intake	cholelithiasis	0.578282	-0.22404	1	0.33441	0	1	0.145705	0.505509	1	212000000	214000000
cheese-intake	cholelithiasis	0.396578	-0.16349	1	0.157274	0	1	0.147187	0.506668	4	36671802	37880860
cheese-intake	cholelithiasis	-0.42783	-1	0.16906	0.18304	0	1	0.149228	0.508551	20	59560458	60125333
cheese-intake	cholelithiasis	-0.27622	-0.71585	0.10004	0.076296	0	0.51245	0.150996	0.51032	12	108000000	109000000
cheese-intake	cholelithiasis	0.573363	-0.25165	1	0.328745	0	1	0.152318	0.511341	19	3085447	3893909
cheese-intake	cholelithiasis	-0.16894	-0.4216	0.06874	0.028542	0	0.17775	0.154754	0.514606	2	46499327	47320114
cheese-intake	cholelithiasis	-0.40975	-1	0.17435	0.167893	0	1	0.154287	0.514606	2	200000000	201000000
cheese-intake	cholelithiasis	0.461183	-0.1986	1	0.21269	0	1	0.154862	0.514606	12	43072680	43980531
cheese-intake	cholelithiasis	-0.64409	-1	0.28877	0.414853	0	1	0.155578	0.516096	4	118000000	119000000
cheese-intake	cholelithiasis	0.336258	-0.12307	0.98478	0.113069	0	0.97078	0.156022	0.516681	1	36855140	38474036
cheese-intake	cholelithiasis	-0.26903	-0.7145	0.11128	0.072375	0	0.51065	0.156584	0.516801	20	37253658	38427594
cheese-intake	cholelithiasis	-0.34464	-1	0.1433	0.118779	0	1	0.157079	0.5175	1	21416122	22145629
cheese-intake	cholelithiasis	-0.33272	-1	0.1448	0.1107	0	1	0.159312	0.518035	1	155000000	157000000
cheese-intake	cholelithiasis	-0.34781	-1	0.15329	0.12097	0	1	0.159645	0.518035	6	23192338	23939306
cheese-intake	cholelithiasis	0.31318	-0.13502	0.86559	0.098082	0	0.74924	0.159089	0.518035	13	75882385	76671493
cheese-intake	cholelithiasis	0.363858	-0.16772	1	0.132393	0	1	0.159388	0.518035	20	30569660	32484506
cheese-intake	cholelithiasis	0.399473	-0.18342	1	0.159579	0	1	0.161667	0.522911	2	76649031	77372830
cheese-intake	cholelithiasis	-0.30179	-0.84308	0.13075	0.091077	0	0.71389	0.161712	0.522911	6	139000000	140000000
cheese-intake	cholelithiasis	-0.31473	-0.89919	0.13848	0.099052	0	0.80935	0.162146	0.523043	12	55416803	56987105
cheese-intake	cholelithiasis	0.323863	-0.14384	0.95744	0.104887	0	0.9167	0.163446	0.523172	3	122000000	124000000
cheese-intake	cholelithiasis	0.294992	-0.12273	0.80164	0.08702	0	0.64263	0.163071	0.523172	11	62800369	64594822
cheese-intake	cholelithiasis	0.252891	-0.10536	0.65732	0.063954	0	0.43207	0.16374	0.523172	14	68976913	69794542
cheese-intake	cholelithiasis	0.427321	-0.19535	1	0.182603	0	1	0.164067	0.523172	18	76231686	77148137
cheese-intake	cholelithiasis	-0.46755	-1	0.23777	0.218599	0	1	0.163483	0.523172	20	38427595	40272390
cheese-intake	cholelithiasis	-0.28883	-0.78733	0.12524	0.083423	0	0.62187	0.164668	0.523734	12	12721875	13559527
cheese-intake	cholelithiasis	-0.4654	-1	0.21674	0.216599	0	1	0.165377	0.524517	1	115000000	116000000
cheese-intake	cholelithiasis	-0.38137	-1	0.20084	0.145446	0	1	0.165184	0.524517	18	38498382	39410165
cheese-intake	cholelithiasis	-0.22553	-0.58288	0.10339	0.050863	0	0.33992	0.166189	0.525283	10	87287936	88443652
cheese-intake	cholelithiasis	-0.22495	-0.57241	0.09888	0.050601	0	0.32765	0.16676	0.525283	18	77148138	78017072
cheese-intake	cholelithiasis	0.516342	-0.26582	1	0.266609	0	1	0.167635	0.526128	14	21982655	22760700
cheese-intake	cholelithiasis	-0.37656	-1	0.17648	0.141793	0	1	0.168012	0.526128	20	46486133	47203836
cheese-intake	cholelithiasis	-0.46796	-1	0.2332	0.218983	0	1	0.167382	0.526128	22	41722788	42867927
cheese-intake	cholelithiasis	0.359595	-0.18082	1	0.129308	0	1	0.168968	0.528265	16	86748868	87669168
cheese-intake	cholelithiasis	0.336893	-0.15684	1	0.113497	0	1	0.16913	0.528343	17	47516225	48722590
cheese-intake	cholelithiasis	-0.39931	-1	0.1904	0.159446	0	1	0.169594	0.529364	16	13893408	15921108
cheese-intake	cholelithiasis	0.338212	-0.14468	1	0.114387	0	1	0.169797	0.529569	16	59885500	61092844
cheese-intake	cholelithiasis	-0.39632	-1	0.18408	0.157072	0	1	0.169998	0.529768	8	40179578	40974254
cheese-intake	cholelithiasis	-0.28242	-0.77038	0.12149	0.079762	0	0.59348	0.170196	0.529811	5	129000000	131000000
cheese-intake	cholelithiasis	-0.39403	-1	0.18716	0.15526	0	1	0.171025	0.530599	8	56346879	57436722
cheese-intake	cholelithiasis	-0.31586	-0.97042	0.15519	0.099769	0	0.94397	0.171385	0.530956	5	135000000	137000000
cheese-intake	cholelithiasis	-0.52993	-1	0.27601	0.280823	0	1	0.172827	0.532136	14	46748239	48177483
cheese-intake	cholelithiasis	0.313346	-0.15113	0.89656	0.098186	0	0.80559	0.176408	0.5357	1	248000000	248000000
cheese-intake	cholelithiasis	0.185976	-0.08301	0.47939	0.034587	0	0.22981	0.177491	0.536256	5	75239303	75959515
cheese-intake	cholelithiasis	0.419909	-0.20501	1	0.176324	0	1	0.177779	0.536256	9	18754197	19463292
cheese-intake	cholelithiasis	-0.34696	-1	0.17202	0.120379	0	1	0.177639	0.536256	14	85562937	86653343
cheese-intake	cholelithiasis	0.398577	-0.21813	1	0.158863	0	1	0.179229	0.536783	7	150000000	151000000
cheese-intake	cholelithiasis	0.293093	-0.14009	0.84131	0.085903	0	0.70794	0.179345	0.536783	8	73838028	75011699
cheese-intake	cholelithiasis	-0.21859	-0.56519	0.10665	0.047783	0	0.31944	0.17926	0.536783	20	33890061	35990261
cheese-intake	cholelithiasis	0.383787	-0.2034	1	0.147292	0	1	0.180594	0.538504	3	80385709	81431496
cheese-intake	cholelithiasis	0.31362	-0.16832	0.9523	0.098357	0	0.91154	0.181039	0.539342	16	11916632	12793149
cheese-intake	cholelithiasis	-0.34504	-1	0.18309	0.119053	0	1	0.183858	0.541056	2	142000000	143000000
cheese-intake	cholelithiasis	-0.29418	-0.86916	0.14551	0.08654	0	0.7566	0.183734	0.541056	6	111000000	112000000
cheese-intake	cholelithiasis	-0.26039	-0.73578	0.12262	0.067801	0	0.54138	0.18279	0.541056	12	94385885	95147845
cheese-intake	cholelithiasis	-0.35269	-1	0.18584	0.124392	0	1	0.184479	0.541687	3	152000000	153000000
cheese-intake	cholelithiasis	-0.29715	-0.84566	0.14841	0.088296	0	0.71536	0.184634	0.541687	6	169000000	170000000
cheese-intake	cholelithiasis	-0.30409	-0.91796	0.16113	0.092473	0	0.84505	0.184813	0.5418	6	160000000	161000000
cheese-intake	cholelithiasis	-0.21476	-0.55908	0.11092	0.046123	0	0.31257	0.185106	0.542128	13	102000000	103000000
cheese-intake	cholelithiasis	0.451479	-0.22753	1	0.203834	0	1	0.18545	0.542198	19	40171414	41004105
cheese-intake	cholelithiasis	0.444498	-0.25796	1	0.197578	0	1	0.186618	0.543713	2	161000000	164000000
cheese-intake	cholelithiasis	-0.48118	-1	0.27381	0.231532	0	1	0.187191	0.544633	12	77800464	79315178
cheese-intake	cholelithiasis	-0.23448	-0.62672	0.12239	0.054979	0	0.39278	0.188266	0.546113	3	4835084	5496182
cheese-intake	cholelithiasis	0.421382	-0.22721	1	0.177562	0	1	0.189783	0.547565	11	35500368	36331189
cheese-intake	cholelithiasis	0.249906	-0.14075	0.67883	0.062453	0	0.46109	0.190663	0.548132	10	64069688	65400431
cheese-intake	cholelithiasis	0.24442	-0.13451	0.66334	0.059741	0	0.44039	0.191375	0.54894	2	203000000	204000000
cheese-intake	cholelithiasis	0.285725	-0.14836	0.82854	0.081639	0	0.6893	0.192534	0.550129	1	165000000	166000000
cheese-intake	cholelithiasis	0.412155	-0.23793	1	0.169871	0	1	0.192908	0.550435	8	53108911	54119373
cheese-intake	cholelithiasis	-0.24499	-0.69467	0.13406	0.06002	0	0.48293	0.193142	0.550435	13	110000000	111000000
cheese-intake	cholelithiasis	-0.41674	-1	0.24083	0.173668	0	1	0.194649	0.551363	1	112000000	113000000
cheese-intake	cholelithiasis	-0.15081	-0.38246	0.07618	0.022743	0	0.14627	0.195047	0.55196	19	48573066	49415189
cheese-intake	cholelithiasis	0.355489	-0.19509	1	0.126372	0	1	0.195434	0.551965	6	109000000	111000000
cheese-intake	cholelithiasis	-0.33332	-1	0.18944	0.1111	0	1	0.196299	0.553598	21	25247987	26467826
cheese-intake	cholelithiasis	0.287916	-0.14659	0.90833	0.082896	0	0.82507	0.197248	0.554361	8	120000000	122000000
cheese-intake	cholelithiasis	-0.26273	-0.77116	0.1435	0.069024	0	0.595	0.197288	0.554361	12	14656850	16136742
cheese-intake	cholelithiasis	-0.20478	-0.54052	0.11186	0.041934	0	0.29216	0.197681	0.554557	12	79315179	80952472
cheese-intake	cholelithiasis	-0.395	-1	0.23572	0.156027	0	1	0.199901	0.557641	3	795747	1440048
cheese-intake	cholelithiasis	-0.50638	-1	0.32951	0.256423	0	1	0.199878	0.557641	14	23985937	24906056
cheese-intake	cholelithiasis	0.272364	-0.16145	0.78171	0.074182	0	0.61108	0.200228	0.55815	14	73373374	74245428
cheese-intake	cholelithiasis	0.273861	-0.1501	0.7942	0.075	0	0.63163	0.201703	0.560638	16	87669169	88387228
cheese-intake	cholelithiasis	-0.2528	-0.75456	0.15055	0.063905	0	0.56953	0.2034	0.56344	1	217000000	217000000
cheese-intake	cholelithiasis	-0.31132	-0.95059	0.17781	0.096923	0	0.90404	0.204129	0.564537	3	84698481	85807679
cheese-intake	cholelithiasis	0.308462	-0.19166	0.99017	0.095149	0	0.98675	0.205068	0.566322	11	30570130	32065771
cheese-intake	cholelithiasis	-0.31307	-1	0.19837	0.09801	0	1	0.205522	0.56717	22	42867928	43574017
cheese-intake	cholelithiasis	-0.32296	-1	0.19098	0.104301	0	1	0.206428	0.56847	19	8199017	9105577
cheese-intake	cholelithiasis	0.465864	-0.31392	1	0.217029	0	1	0.207952	0.571424	8	76295484	77377989
cheese-intake	cholelithiasis	-0.20476	-0.55633	0.12029	0.041926	0	0.30956	0.211543	0.577576	12	75563969	76524573
cheese-intake	cholelithiasis	-0.28	-0.8558	0.16024	0.078398	0	0.7324	0.213923	0.580557	1	242000000	243000000
cheese-intake	cholelithiasis	-0.25698	-0.74589	0.16797	0.066036	0	0.55635	0.214543	0.58111	2	221000000	221000000
cheese-intake	cholelithiasis	-0.31419	-1	0.2084	0.098716	0	1	0.21566	0.582003	6	163000000	165000000
cheese-intake	cholelithiasis	-0.41231	-1	0.28444	0.169999	0	1	0.215822	0.582003	7	70144615	71215741
cheese-intake	cholelithiasis	-0.39144	-1	0.26291	0.153227	0	1	0.216826	0.582271	8	70872089	72013184
cheese-intake	cholelithiasis	-0.20227	-0.54789	0.12164	0.040915	0	0.30018	0.21688	0.582271	22	29457602	30962255
cheese-intake	cholelithiasis	-0.32687	-1	0.21655	0.106841	0	1	0.21854	0.583054	5	28315654	29593755
cheese-intake	cholelithiasis	-0.35495	-1	0.23399	0.125989	0	1	0.218683	0.583054	11	82833182	83677773
cheese-intake	cholelithiasis	-0.27091	-0.82656	0.17376	0.07339	0	0.68321	0.218167	0.583054	11	131000000	133000000
cheese-intake	cholelithiasis	-0.26431	-0.77628	0.16563	0.06986	0	0.60261	0.219355	0.584442	9	140000000	141000000
cheese-intake	cholelithiasis	-0.29025	-0.93121	0.18625	0.084242	0	0.87152	0.219585	0.584651	2	213000000	213000000
cheese-intake	cholelithiasis	-0.26039	-0.77289	0.17643	0.067805	0	0.5996	0.222594	0.588356	11	95327211	96150134
cheese-intake	cholelithiasis	-0.24378	-0.70553	0.16461	0.059429	0	0.49919	0.224739	0.590701	2	54688235	55663336
cheese-intake	cholelithiasis	-0.37581	-1	0.25592	0.141231	0	1	0.225437	0.590701	7	16739014	17596578
cheese-intake	cholelithiasis	-0.27741	-0.87048	0.1829	0.076956	0	0.75773	0.225389	0.590701	8	19488889	20135628
cheese-intake	cholelithiasis	-0.36393	-1	0.26259	0.132445	0	1	0.225532	0.590701	16	65882821	66738843
cheese-intake	cholelithiasis	0.290679	-0.19747	0.92697	0.084494	0	0.8602	0.224319	0.590701	19	43960959	45040932
cheese-intake	cholelithiasis	0.319231	-0.22744	1	0.101908	0	1	0.227157	0.592543	4	88502718	89244554
cheese-intake	cholelithiasis	0.39973	-0.31867	1	0.159784	0	1	0.228831	0.595151	7	48984626	49632426
cheese-intake	cholelithiasis	0.348996	-0.2495	1	0.121798	0	1	0.228928	0.595151	14	36422078	37282012
cheese-intake	cholelithiasis	0.30433	-0.22183	1	0.092617	0	1	0.231357	0.598235	10	1329233	1872960
cheese-intake	cholelithiasis	-0.40456	-1	0.29588	0.163671	0	1	0.231071	0.598235	17	16405208	17326540
cheese-intake	cholelithiasis	-0.33219	-1	0.23449	0.110348	0	1	0.231696	0.598235	20	53879804	54743694
cheese-intake	cholelithiasis	0.285206	-0.20741	0.87741	0.081343	0	0.77058	0.232612	0.59922	18	14439252	15220934
cheese-intake	cholelithiasis	0.238863	-0.16788	0.81436	0.057056	0	0.67937	0.23428	0.601738	11	87150	1061399
cheese-intake	cholelithiasis	-0.36668	-1	0.3055	0.134451	0	1	0.234425	0.601738	12	20866286	21572252
cheese-intake	cholelithiasis	-0.23996	-0.73193	0.16544	0.05758	0	0.53581	0.236215	0.60444	1	57529671	58387483
cheese-intake	cholelithiasis	-0.29992	-1	0.22927	0.08995	0	1	0.236466	0.60444	9	100000000	102000000
cheese-intake	cholelithiasis	0.36587	-0.2828	1	0.133861	0	1	0.236701	0.60444	20	10279604	11257012
cheese-intake	cholelithiasis	-0.30129	-1	0.2069	0.090775	0	1	0.237736	0.606203	22	18535226	19635654
cheese-intake	cholelithiasis	-0.38508	-1	0.31348	0.148285	0	1	0.238179	0.606932	11	120000000	121000000
cheese-intake	cholelithiasis	-0.47053	-1	0.39753	0.221394	0	1	0.239041	0.608726	9	73915495	74950318
cheese-intake	cholelithiasis	0.332292	-0.26629	1	0.110418	0	1	0.239489	0.609465	5	93814605	95117259
cheese-intake	cholelithiasis	-0.42659	-1	0.32496	0.181979	0	1	0.240643	0.61079	8	111000000	113000000
cheese-intake	cholelithiasis	0.344027	-0.27098	1	0.118354	0	1	0.241743	0.611971	3	145000000	146000000
cheese-intake	cholelithiasis	-0.30517	-1	0.24505	0.093127	0	1	0.242677	0.612713	7	38966484	40261240
cheese-intake	cholelithiasis	0.307589	-0.22655	1	0.094611	0	1	0.2426	0.612713	14	24906057	25585041
cheese-intake	cholelithiasis	-0.28983	-0.99571	0.22902	0.084002	0	0.99512	0.243608	0.613472	12	101000000	102000000
cheese-intake	cholelithiasis	-0.51168	-1	0.43325	0.261813	0	1	0.244685	0.61353	1	30405183	31639217
cheese-intake	cholelithiasis	-0.20275	-0.5917	0.14234	0.041109	0	0.35069	0.244903	0.61353	1	234000000	235000000
cheese-intake	cholelithiasis	-0.22015	-0.64327	0.16648	0.048466	0	0.41615	0.244779	0.61353	3	141000000	142000000
cheese-intake	cholelithiasis	0.219647	-0.1617	0.6733	0.048245	0	0.45334	0.246598	0.614981	6	79859904	80693927
cheese-intake	cholelithiasis	-0.36752	-1	0.30277	0.13507	0	1	0.247304	0.615945	2	100000000	102000000
cheese-intake	cholelithiasis	0.260382	-0.19381	0.82059	0.067799	0	0.67451	0.247171	0.615945	11	87676871	88359287
cheese-intake	cholelithiasis	0.435034	-0.34301	1	0.189254	0	1	0.248265	0.615955	6	161000000	162000000
cheese-intake	cholelithiasis	-0.40361	-1	0.31343	0.162901	0	1	0.248258	0.615955	18	69311743	70540349
cheese-intake	cholelithiasis	-0.24757	-0.76889	0.18579	0.061289	0	0.59287	0.249221	0.616549	9	28067455	28766060
cheese-intake	cholelithiasis	-0.20427	-0.61529	0.14582	0.041724	0	0.37872	0.250444	0.616994	14	29029225	30831154
cheese-intake	cholelithiasis	-0.21127	-0.81955	0.16816	0.044634	0	0.67241	0.252428	0.619699	8	59555978	60476248
cheese-intake	cholelithiasis	-0.36296	-1	0.31027	0.131738	0	1	0.254687	0.622281	19	30375793	31763008
cheese-intake	cholelithiasis	0.292524	-0.23945	0.99566	0.085571	0	0.99333	0.256184	0.623806	1	181000000	182000000
cheese-intake	cholelithiasis	0.230232	-0.19347	0.72794	0.053007	0	0.53045	0.256279	0.623806	3	134000000	135000000
cheese-intake	cholelithiasis	0.268622	-0.21474	0.90615	0.072158	0	0.82422	0.257774	0.626154	8	64215359	66018204
cheese-intake	cholelithiasis	0.337421	-0.28856	1	0.113853	0	1	0.259265	0.627168	5	86493764	87943482
cheese-intake	cholelithiasis	-0.30759	-1	0.25101	0.094611	0	1	0.259288	0.627168	11	26356981	27018307
cheese-intake	cholelithiasis	-0.25953	-0.81597	0.21137	0.067357	0	0.66677	0.259026	0.627168	15	29141036	30604119
cheese-intake	cholelithiasis	-0.2207	-0.69212	0.17151	0.048711	0	0.47948	0.260215	0.627986	7	95174848	96564981
cheese-intake	cholelithiasis	0.219703	-0.16773	0.69948	0.048269	0	0.49026	0.261916	0.629186	10	98005995	99367800
cheese-intake	cholelithiasis	0.4776	-0.47996	1	0.228102	0	1	0.263157	0.630988	5	51203266	52139773
cheese-intake	cholelithiasis	-0.36152	-1	0.33207	0.130698	0	1	0.263801	0.63109	5	90793805	91956905
cheese-intake	cholelithiasis	-0.38722	-1	0.3399	0.149937	0	1	0.264691	0.6327	6	78959763	79859903
cheese-intake	cholelithiasis	-0.44975	-1	0.42984	0.202275	0	1	0.265851	0.634686	11	7191231	7915071
cheese-intake	cholelithiasis	-0.22465	-0.71567	0.18045	0.050465	0	0.51268	0.267351	0.635123	9	6859792	7388202
cheese-intake	cholelithiasis	-0.13144	-0.36986	0.10064	0.017276	0	0.1368	0.267269	0.635123	10	103000000	104000000
cheese-intake	cholelithiasis	-0.37467	-1	0.36609	0.140375	0	1	0.268449	0.635842	14	105000000	106000000
cheese-intake	cholelithiasis	0.190336	-0.15188	0.56364	0.036228	0	0.31769	0.270812	0.637231	19	39370420	40171413
cheese-intake	cholelithiasis	-0.24803	-0.80307	0.2153	0.061519	0	0.64679	0.27401	0.63925	6	25684630	26396200
cheese-intake	cholelithiasis	-0.20235	-0.61599	0.17213	0.040945	0	0.38017	0.27584	0.641465	12	102000000	103000000
cheese-intake	cholelithiasis	-0.24483	-0.89638	0.20745	0.059939	0	0.81358	0.277684	0.644588	1	4281477	4773403
cheese-intake	cholelithiasis	-0.27106	-1	0.2654	0.073475	0	1	0.281475	0.648494	4	22835186	23858350
cheese-intake	cholelithiasis	0.35207	-0.33579	1	0.123953	0	1	0.2807	0.648494	12	27797263	28753585
cheese-intake	cholelithiasis	-0.34663	-1	0.33251	0.120154	0	1	0.283751	0.64968	18	42974166	44300145
cheese-intake	cholelithiasis	0.301811	-0.30047	1	0.09109	0	1	0.284526	0.651068	17	29783142	31318753
cheese-intake	cholelithiasis	-0.1961	-0.5827	0.17646	0.038456	0	0.33978	0.285798	0.653204	12	63055937	63764111
cheese-intake	cholelithiasis	-0.17165	-0.50933	0.14788	0.029465	0	0.25941	0.286925	0.65423	1	205000000	206000000
cheese-intake	cholelithiasis	-0.16875	-0.50033	0.14355	0.028475	0	0.25033	0.286817	0.65423	19	31763009	33028099
cheese-intake	cholelithiasis	0.276271	-0.2641	1	0.076326	0	1	0.28815	0.656436	17	48722591	49909298
cheese-intake	cholelithiasis	0.313784	-0.32052	1	0.09846	0	1	0.289024	0.657461	13	79489046	80778339
cheese-intake	cholelithiasis	-0.36438	-1	0.38417	0.132769	0	1	0.290921	0.658283	7	153000000	154000000
cheese-intake	cholelithiasis	0.257077	-0.24918	0.88173	0.066089	0	0.78233	0.291928	0.65896	5	87943483	89584466
cheese-intake	cholelithiasis	-0.18056	-0.56603	0.16231	0.032601	0	0.32111	0.293057	0.659635	10	50145674	51724039
cheese-intake	cholelithiasis	0.216127	-0.20113	0.69877	0.046711	0	0.49085	0.293626	0.660001	6	165000000	166000000
cheese-intake	cholelithiasis	-0.16723	-0.51178	0.16148	0.027967	0	0.26194	0.295586	0.663006	10	104000000	106000000
cheese-intake	cholelithiasis	-0.2366	-0.82807	0.2418	0.055978	0	0.69391	0.296309	0.663874	17	27344402	29783141
cheese-intake	cholelithiasis	0.267876	-0.26569	0.9728	0.071758	0	0.96392	0.297016	0.664283	5	175000000	176000000
cheese-intake	cholelithiasis	-0.14506	-0.43152	0.1358	0.021041	0	0.18621	0.297819	0.664425	12	106000000	107000000
cheese-intake	cholelithiasis	-0.27069	-1	0.28476	0.073272	0	1	0.299131	0.666068	2	7108209	7966709
cheese-intake	cholelithiasis	-0.25338	-0.88673	0.26138	0.064203	0	0.79107	0.299854	0.666068	4	123000000	124000000
cheese-intake	cholelithiasis	-0.25859	-0.92893	0.25839	0.066871	0	0.87491	0.30015	0.666271	16	27443062	29043177
cheese-intake	cholelithiasis	-0.26429	-0.99387	0.2718	0.069849	0	0.99483	0.304444	0.671138	12	31797153	32368905
cheese-intake	cholelithiasis	0.278112	-0.28454	1	0.077347	0	1	0.303632	0.671138	15	79292537	79998206
cheese-intake	cholelithiasis	-0.22191	-0.72469	0.20452	0.049246	0	0.52573	0.304418	0.671138	21	20407308	21632916
cheese-intake	cholelithiasis	-0.34533	-1	0.38187	0.119256	0	1	0.308754	0.674934	6	64010287	65759861
cheese-intake	cholelithiasis	-0.26302	-1	0.29257	0.069179	0	1	0.311093	0.677167	6	111000000	111000000
cheese-intake	cholelithiasis	-0.4091	-1	0.47496	0.167366	0	1	0.311172	0.677167	8	1628040	2070902
cheese-intake	cholelithiasis	-0.33784	-1	0.40256	0.114137	0	1	0.312347	0.678817	4	74885901	76497358
cheese-intake	cholelithiasis	-0.22468	-0.81761	0.22811	0.050481	0	0.68649	0.312657	0.678817	13	106000000	107000000
cheese-intake	cholelithiasis	0.243034	-0.25037	1	0.059066	0	1	0.314959	0.681249	1	22740288	23907045
cheese-intake	cholelithiasis	0.271874	-0.30747	1	0.073915	0	1	0.315197	0.681249	13	32986687	34722391
cheese-intake	cholelithiasis	0.243706	-0.25382	0.98398	0.059393	0	0.9728	0.316928	0.683077	1	216000000	217000000
cheese-intake	cholelithiasis	0.229097	-0.23689	0.81011	0.052486	0	0.65972	0.317404	0.68334	11	61717118	62800368
cheese-intake	cholelithiasis	0.210254	-0.19993	0.69469	0.044207	0	0.48495	0.318887	0.684656	4	38984839	39820061
cheese-intake	cholelithiasis	0.26381	-0.28777	1	0.069596	0	1	0.31908	0.684656	13	46493237	47433528
cheese-intake	cholelithiasis	0.241426	-0.26631	0.88192	0.058286	0	0.79641	0.318466	0.684656	19	13968320	14891100
cheese-intake	cholelithiasis	-0.17835	-0.56997	0.18153	0.031808	0	0.32584	0.319919	0.685739	11	1857846	2477449
cheese-intake	cholelithiasis	0.296599	-0.35763	1	0.087971	0	1	0.320598	0.686087	5	125000000	126000000
cheese-intake	cholelithiasis	0.415124	-0.5127	1	0.172328	0	1	0.321906	0.687279	7	63311298	64216135
cheese-intake	cholelithiasis	0.263337	-0.28629	1	0.069347	0	1	0.32258	0.688337	4	140000000	141000000
cheese-intake	cholelithiasis	-0.24934	-0.92945	0.28198	0.062172	0	0.87262	0.323625	0.688714	5	124000000	125000000
cheese-intake	cholelithiasis	-0.14451	-0.44582	0.14203	0.020883	0	0.19876	0.323649	0.688714	20	60125334	60766557
cheese-intake	cholelithiasis	0.357135	-0.4323	1	0.127545	0	1	0.324247	0.689606	7	15877565	16739013
cheese-intake	cholelithiasis	0.267521	-0.31778	1	0.071567	0	1	0.325666	0.689936	1	186000000	187000000
cheese-intake	cholelithiasis	-0.20728	-0.69838	0.22457	0.042966	0	0.48875	0.325641	0.689936	12	61737954	63055936
cheese-intake	cholelithiasis	0.254158	-0.28423	0.94512	0.064597	0	0.90446	0.326461	0.690379	22	31904550	32662293
cheese-intake	cholelithiasis	0.282781	-0.31799	1	0.079965	0	1	0.327952	0.69039	1	55727135	56799636
cheese-intake	cholelithiasis	0.20919	-0.23426	0.72588	0.043761	0	0.5269	0.328371	0.69039	9	117000000	118000000
cheese-intake	cholelithiasis	-0.18416	-0.6054	0.20184	0.033915	0	0.36703	0.330117	0.69039	9	125000000	126000000
cheese-intake	cholelithiasis	-0.22541	-0.79466	0.25069	0.05081	0	0.63923	0.328531	0.69039	14	52206123	52760553
cheese-intake	cholelithiasis	-0.3089	-1	0.35191	0.095416	0	1	0.327647	0.69039	20	14203756	15238519
cheese-intake	cholelithiasis	0.316499	-0.39094	1	0.100171	0	1	0.334429	0.694417	14	87350276	88208595
cheese-intake	cholelithiasis	0.140116	-0.15763	0.44207	0.019633	0	0.19572	0.337378	0.697537	2	233000000	234000000
cheese-intake	cholelithiasis	0.347946	-0.45183	1	0.121066	0	1	0.339006	0.698504	4	167000000	168000000
cheese-intake	cholelithiasis	0.256923	-0.30877	1	0.06601	0	1	0.342068	0.698843	7	154000000	155000000
cheese-intake	cholelithiasis	-0.17762	-0.59118	0.1977	0.031548	0	0.35038	0.342116	0.698843	12	11742150	12721874
cheese-intake	cholelithiasis	0.23341	-0.29049	0.92197	0.05448	0	0.85489	0.342547	0.698861	7	104000000	105000000
cheese-intake	cholelithiasis	-0.3107	-1	0.39037	0.096536	0	1	0.342988	0.699264	17	15308723	16405207
cheese-intake	cholelithiasis	-0.15372	-0.49886	0.17481	0.023629	0	0.24886	0.343288	0.699264	19	1515921	2253174
cheese-intake	cholelithiasis	-0.2616	-1	0.33476	0.068432	0	1	0.345519	0.699749	1	17557747	18427820
cheese-intake	cholelithiasis	0.187762	-0.21835	0.6363	0.035254	0	0.4079	0.345787	0.699749	3	86660980	87411258
cheese-intake	cholelithiasis	0.233776	-0.27599	0.92549	0.054651	0	0.86408	0.344383	0.699749	11	11632651	12470449
cheese-intake	cholelithiasis	-0.2532	-0.99356	0.31337	0.064109	0	1	0.34447	0.699749	16	86058598	86748867
cheese-intake	cholelithiasis	0.154954	-0.18457	0.54872	0.024011	0	0.30312	0.346918	0.700371	8	11466762	12296849
cheese-intake	cholelithiasis	-0.2943	-1	0.39552	0.086614	0	1	0.351474	0.703305	1	7711795	8580987
cheese-intake	cholelithiasis	0.202839	-0.24745	0.72166	0.041144	0	0.52122	0.353061	0.703305	2	5568654	6306606
cheese-intake	cholelithiasis	0.200225	-0.23329	0.72866	0.04009	0	0.53116	0.35059	0.703305	6	99678877	101000000
cheese-intake	cholelithiasis	-0.20972	-0.91068	0.26448	0.043982	0	0.86904	0.350887	0.703305	6	158000000	159000000
cheese-intake	cholelithiasis	0.189937	-0.23862	0.7159	0.036076	0	0.51794	0.350206	0.703305	7	15064	617319
cheese-intake	cholelithiasis	-0.19109	-0.66772	0.23066	0.036517	0	0.44729	0.351655	0.703305	9	36749274	37687112
cheese-intake	cholelithiasis	-0.16583	-0.6426	0.2142	0.0275	0	0.41721	0.352617	0.703305	10	101000000	103000000
cheese-intake	cholelithiasis	0.238719	-0.2991	0.92426	0.056987	0	0.86419	0.349216	0.703305	11	123000000	123000000
cheese-intake	cholelithiasis	-0.20463	-0.76079	0.24984	0.041875	0	0.57985	0.353658	0.703305	14	88208596	89482883
cheese-intake	cholelithiasis	-0.15178	-0.50349	0.17622	0.023038	0	0.25351	0.351254	0.703305	17	37361179	38880481
cheese-intake	cholelithiasis	-0.20708	-0.81237	0.26202	0.042881	0	0.67557	0.351464	0.703305	20	9279551	10279603
cheese-intake	cholelithiasis	-0.27581	-1	0.34378	0.076073	0	1	0.354526	0.704668	10	82378049	83596350
cheese-intake	cholelithiasis	0.277067	-0.35697	1	0.076766	0	1	0.355725	0.705597	7	32460229	33159277
cheese-intake	cholelithiasis	0.220231	-0.2774	0.82781	0.048502	0	0.69502	0.355695	0.705597	12	123000000	125000000
cheese-intake	cholelithiasis	0.149345	-0.17851	0.49496	0.022304	0	0.24531	0.358438	0.706647	7	98173565	99465540
cheese-intake	cholelithiasis	-0.21562	-0.7793	0.2762	0.046493	0	0.61213	0.3578	0.706647	11	89209739	90199932
cheese-intake	cholelithiasis	0.148084	-0.17885	0.48619	0.021929	0	0.23638	0.357656	0.706647	12	119000000	121000000
cheese-intake	cholelithiasis	-0.33323	-1	0.50064	0.111042	0	1	0.35938	0.707392	20	49236419	50653620
cheese-intake	cholelithiasis	-0.20803	-0.76437	0.27753	0.043274	0	0.59923	0.360697	0.708088	15	53263127	54332799
cheese-intake	cholelithiasis	0.309665	-0.45178	1	0.095892	0	1	0.362477	0.708428	3	133000000	134000000
cheese-intake	cholelithiasis	-0.1568	-0.53751	0.18653	0.024586	0	0.28943	0.365161	0.709028	10	10081280	10969481
cheese-intake	cholelithiasis	0.224972	-0.31107	0.96406	0.050612	0	0.93396	0.363626	0.709028	12	67183621	68006682
cheese-intake	cholelithiasis	-0.18381	-0.64491	0.23717	0.033787	0	0.41811	0.365117	0.709028	21	21632917	22201890
cheese-intake	cholelithiasis	-0.14951	-0.49899	0.17881	0.022352	0	0.25	0.367212	0.710127	11	64594823	66782661
cheese-intake	cholelithiasis	-0.21039	-0.78344	0.27871	0.044263	0	0.62678	0.367197	0.710127	14	61652817	62717985
cheese-intake	cholelithiasis	-0.23212	-1	0.32757	0.05388	0	1	0.367849	0.710647	15	96864279	98025684
cheese-intake	cholelithiasis	-0.16926	-0.57892	0.21839	0.028649	0	0.33637	0.368453	0.710746	1	3582048	4281476
cheese-intake	cholelithiasis	-0.24311	-1	0.33942	0.059101	0	1	0.369385	0.712188	14	97174315	98268391
cheese-intake	cholelithiasis	-0.25163	-1	0.34775	0.063317	0	1	0.369956	0.712221	7	112000000	113000000
cheese-intake	cholelithiasis	0.208075	-0.27761	0.78107	0.043295	0	0.61882	0.370639	0.71318	9	120000000	121000000
cheese-intake	cholelithiasis	-0.26757	-1	0.38324	0.071594	0	1	0.371596	0.713953	13	88968401	89764426
cheese-intake	cholelithiasis	0.172581	-0.22333	0.62732	0.029784	0	0.39421	0.37182	0.714028	11	88359288	89209738
cheese-intake	cholelithiasis	0.237258	-0.32797	0.96556	0.056291	0	0.94164	0.373971	0.716039	8	130000000	132000000
cheese-intake	cholelithiasis	-0.22388	-0.95911	0.29555	0.050122	0	0.95737	0.373981	0.716039	16	9104470	9754796
cheese-intake	cholelithiasis	-0.17094	-0.63759	0.22394	0.029222	0	0.4087	0.373728	0.716039	20	61470769	62179241
cheese-intake	cholelithiasis	0.195127	-0.26397	0.79723	0.038075	0	0.64255	0.375571	0.717659	1	180000000	181000000
cheese-intake	cholelithiasis	-0.16119	-0.55948	0.208	0.025981	0	0.31413	0.376276	0.71803	1	198000000	199000000
cheese-intake	cholelithiasis	0.170851	-0.21093	0.60358	0.02919	0	0.36431	0.376844	0.71803	3	54892587	55616625
cheese-intake	cholelithiasis	-0.197	-0.72987	0.27664	0.03881	0	0.53692	0.378296	0.718949	6	34979271	36346353
cheese-intake	cholelithiasis	-0.20882	-0.82533	0.28822	0.043607	0	0.68846	0.379946	0.720665	7	31730555	32460228
cheese-intake	cholelithiasis	0.164944	-0.21804	0.58094	0.027207	0	0.33853	0.380356	0.720734	2	60775067	62429910
cheese-intake	cholelithiasis	-0.16541	-0.58436	0.21302	0.027361	0	0.34215	0.382832	0.723147	2	165000000	166000000
cheese-intake	cholelithiasis	-0.18106	-0.64694	0.23968	0.032781	0	0.42291	0.382938	0.723147	2	221000000	222000000
cheese-intake	cholelithiasis	0.156202	-0.20196	0.55206	0.024399	0	0.30533	0.383532	0.7232	9	8262304	9170120
cheese-intake	cholelithiasis	0.194656	-0.27053	0.80246	0.037891	0	0.65255	0.384758	0.723889	2	222000000	223000000
cheese-intake	cholelithiasis	-0.20606	-0.82842	0.29408	0.04246	0	0.7015	0.384836	0.723889	9	9170121	9920258
cheese-intake	cholelithiasis	-0.2433	-1	0.37736	0.059193	0	1	0.384819	0.723889	18	9816165	10675548
cheese-intake	cholelithiasis	-0.21551	-0.89531	0.31594	0.046443	0	0.81922	0.387456	0.726256	8	122000000	123000000
cheese-intake	cholelithiasis	-0.24987	-1	0.37148	0.062433	0	1	0.3876	0.726256	10	122000000	123000000
cheese-intake	cholelithiasis	0.168263	-0.23381	0.65229	0.028313	0	0.432	0.388137	0.726909	3	171000000	172000000
cheese-intake	cholelithiasis	0.207881	-0.28954	0.79902	0.043215	0	0.64864	0.389236	0.727907	2	232000000	233000000
cheese-intake	cholelithiasis	-0.27794	-1	0.44612	0.077252	0	1	0.391532	0.729766	17	1480057	2699135
cheese-intake	cholelithiasis	-0.15301	-0.54664	0.20757	0.023411	0	0.29991	0.392304	0.730458	2	213000000	214000000
cheese-intake	cholelithiasis	0.299005	-0.46394	1	0.089404	0	1	0.394511	0.732094	18	28792735	30401128
cheese-intake	cholelithiasis	0.154591	-0.2194	0.55967	0.023898	0	0.31392	0.400292	0.738254	2	23538528	24669224
cheese-intake	cholelithiasis	0.147751	-0.20377	0.51717	0.02183	0	0.26763	0.39894	0.738254	9	653662	1103598
cheese-intake	cholelithiasis	0.157428	-0.23116	0.56854	0.024784	0	0.32465	0.400701	0.738254	10	49197321	50145673
cheese-intake	cholelithiasis	0.197344	-0.29802	0.79732	0.038945	0	0.64374	0.401051	0.738546	12	115000000	116000000
cheese-intake	cholelithiasis	0.161886	-0.23996	0.58354	0.026207	0	0.34553	0.402144	0.739853	20	60766558	61470768
cheese-intake	cholelithiasis	-0.27448	-1	0.45076	0.075337	0	1	0.404311	0.742424	1	191000000	192000000
cheese-intake	cholelithiasis	-0.25587	-1	0.402	0.065468	0	1	0.404207	0.742424	4	46358361	47408265
cheese-intake	cholelithiasis	0.116186	-0.16681	0.40312	0.013499	0	0.16257	0.404874	0.742758	6	105000000	106000000
cheese-intake	cholelithiasis	0.144035	-0.2037	0.52045	0.020746	0	0.27136	0.407517	0.744413	13	73114510	74437635
cheese-intake	cholelithiasis	-0.20346	-0.81897	0.30546	0.041394	0	0.6713	0.408544	0.745231	6	24950380	25684629
cheese-intake	cholelithiasis	-0.24868	-1	0.40693	0.061841	0	1	0.408892	0.745291	12	60000364	61737953
cheese-intake	cholelithiasis	-0.16846	-0.66023	0.2498	0.028379	0	0.44089	0.410425	0.746395	11	11081300	11632650
cheese-intake	cholelithiasis	0.21576	-0.33901	0.92363	0.046553	0	0.86502	0.411292	0.746395	12	25058715	25990813
cheese-intake	cholelithiasis	0.180428	-0.28808	0.82987	0.032554	0	0.7054	0.412055	0.746395	20	17359291	18058524
cheese-intake	cholelithiasis	-0.21803	-0.91952	0.3729	0.047538	0	0.85682	0.416655	0.749746	15	62106139	63218978
cheese-intake	cholelithiasis	-0.31186	-1	0.57606	0.097258	0	1	0.41787	0.750944	1	77895395	79065286
cheese-intake	cholelithiasis	-0.14607	-0.55865	0.21952	0.021337	0	0.3135	0.4185	0.750944	11	7915072	9080939
cheese-intake	cholelithiasis	-0.17976	-0.78013	0.30447	0.032314	0	0.63073	0.421451	0.753107	2	8978799	9960670
cheese-intake	cholelithiasis	-0.13586	-0.50382	0.20733	0.018457	0	0.25396	0.421725	0.753248	19	38472871	39370419
cheese-intake	cholelithiasis	-0.21973	-1	0.39556	0.048282	0	1	0.42357	0.754663	12	76524574	77800463
cheese-intake	cholelithiasis	-0.23022	-1	0.40338	0.053001	0	1	0.4237	0.754663	14	84087373	85562936
cheese-intake	cholelithiasis	-0.35762	-1	0.67861	0.127891	0	1	0.424932	0.75513	4	82655624	84003062
cheese-intake	cholelithiasis	-0.16917	-0.67074	0.27336	0.028618	0	0.45411	0.428539	0.755758	2	241000000	242000000
cheese-intake	cholelithiasis	-0.22023	-1	0.36847	0.048501	0	1	0.429145	0.755758	3	191000000	192000000
cheese-intake	cholelithiasis	-0.2192	-1	0.3607	0.048048	0	1	0.427858	0.755758	3	196000000	197000000
cheese-intake	cholelithiasis	-0.17035	-0.66002	0.27637	0.029018	0	0.43958	0.42896	0.755758	6	153000000	154000000
cheese-intake	cholelithiasis	0.243133	-0.42798	1	0.059114	0	1	0.428723	0.755758	10	78665482	79952996
cheese-intake	cholelithiasis	-0.1795	-0.71383	0.30086	0.032219	0	0.52443	0.427067	0.755758	13	27392006	28587125
cheese-intake	cholelithiasis	0.257759	-0.45347	1	0.06644	0	1	0.427889	0.755758	17	70495120	71466953
cheese-intake	cholelithiasis	-0.1599	-0.62946	0.2541	0.025566	0	0.39926	0.430385	0.756866	2	230000000	231000000
cheese-intake	cholelithiasis	0.195272	-0.32947	0.84492	0.038131	0	0.72728	0.431781	0.757318	1	206000000	208000000
cheese-intake	cholelithiasis	0.205569	-0.36103	0.89865	0.042259	0	0.84225	0.434909	0.757318	2	242000000	243000000
cheese-intake	cholelithiasis	0.200357	-0.35912	0.98778	0.040143	0	1	0.432878	0.757318	6	43770627	44596897
cheese-intake	cholelithiasis	0.169051	-0.28408	0.66312	0.028578	0	0.44116	0.432705	0.757318	6	131000000	131000000
cheese-intake	cholelithiasis	-0.22341	-1	0.3712	0.049911	0	1	0.435193	0.757318	6	145000000	146000000
cheese-intake	cholelithiasis	-0.25716	-1	0.45483	0.066129	0	1	0.431068	0.757318	6	154000000	156000000
cheese-intake	cholelithiasis	0.237385	-0.45404	1	0.056352	0	1	0.434247	0.757318	9	33194893	34704544
cheese-intake	cholelithiasis	0.216714	-0.37019	1	0.046965	0	1	0.432912	0.757318	9	96670172	97418633
cheese-intake	cholelithiasis	0.163715	-0.27476	0.66502	0.026803	0	0.45093	0.432363	0.757318	10	118000000	120000000
cheese-intake	cholelithiasis	-0.17244	-0.6889	0.28549	0.029735	0	0.4803	0.435393	0.757325	17	3430441	4463971
cheese-intake	cholelithiasis	-0.09807	-0.35487	0.15038	0.009617	0	0.12607	0.435927	0.757912	19	17750519	18504867
cheese-intake	cholelithiasis	0.236411	-0.42083	1	0.05589	0	1	0.436481	0.758192	2	12732507	13625450
cheese-intake	cholelithiasis	-0.15752	-0.61827	0.27021	0.024813	0	0.38676	0.436933	0.758635	10	127000000	128000000
cheese-intake	cholelithiasis	-0.15414	-0.61676	0.25207	0.023758	0	0.39152	0.437151	0.758672	10	85463485	86459980
cheese-intake	cholelithiasis	0.162803	-0.27216	0.6481	0.026505	0	0.42315	0.437371	0.758713	9	4025356	4596614
cheese-intake	cholelithiasis	0.199155	-0.34645	0.86772	0.039663	0	0.78723	0.439003	0.759742	4	54659779	55681701
cheese-intake	cholelithiasis	-0.15943	-0.63711	0.27194	0.025417	0	0.40925	0.443195	0.763324	22	23143365	23950732
cheese-intake	cholelithiasis	-0.23682	-1	0.45438	0.056084	0	1	0.444433	0.764092	5	40290852	41279590
cheese-intake	cholelithiasis	-0.20863	-1	0.38745	0.043528	0	1	0.445551	0.764991	14	34695196	35379988
cheese-intake	cholelithiasis	0.14133	-0.22492	0.54415	0.019974	0	0.29611	0.445838	0.765071	12	48960266	50344346
cheese-intake	cholelithiasis	0.210749	-0.40422	0.96312	0.044415	0	0.96204	0.446743	0.765675	16	15921109	17343277
cheese-intake	cholelithiasis	0.221987	-0.45777	1	0.049278	0	1	0.447258	0.765851	12	58748140	60000363
cheese-intake	cholelithiasis	-0.15311	-0.6163	0.28445	0.023444	0	0.39252	0.448477	0.766943	1	204000000	205000000
cheese-intake	cholelithiasis	0.272144	-0.53515	1	0.074063	0	1	0.450393	0.768568	5	31679465	32727914
cheese-intake	cholelithiasis	-0.161	-0.64738	0.28185	0.025921	0	0.42188	0.451192	0.76954	2	125000000	126000000
cheese-intake	cholelithiasis	-0.16326	-0.67754	0.28327	0.026653	0	0.46141	0.451898	0.770403	16	29043178	31384210
cheese-intake	cholelithiasis	-0.16336	-0.67521	0.29164	0.026686	0	0.45987	0.452638	0.770746	6	51826424	52598879
cheese-intake	cholelithiasis	0.175418	-0.32897	0.78835	0.030772	0	0.63796	0.452326	0.770746	8	6663428	8064600
cheese-intake	cholelithiasis	-0.2073	-0.95478	0.37922	0.042972	0	0.93486	0.452898	0.770746	14	86653344	87350275
cheese-intake	cholelithiasis	0.292014	-0.62935	1	0.085272	0	1	0.453345	0.770983	6	32454578	32539567
cheese-intake	cholelithiasis	0.216646	-0.43193	1	0.046936	0	1	0.454787	0.772421	2	134000000	135000000
cheese-intake	cholelithiasis	-0.17016	-0.70237	0.3086	0.028953	0	0.50348	0.454869	0.772421	10	100000000	101000000
cheese-intake	cholelithiasis	-0.1849	-0.88942	0.35651	0.034187	0	0.82176	0.456326	0.772647	7	81533567	82759283
cheese-intake	cholelithiasis	0.219426	-0.45643	1	0.048148	0	1	0.458537	0.773945	5	168000000	170000000
cheese-intake	cholelithiasis	0.247344	-0.52708	1	0.061179	0	1	0.45955	0.773945	10	67146044	67769822
cheese-intake	cholelithiasis	-0.22341	-1	0.44729	0.049914	0	1	0.45918	0.773945	16	89106305	90292787
cheese-intake	cholelithiasis	0.186271	-0.36434	0.91436	0.034697	0	0.87612	0.46079	0.774609	5	122000000	123000000
cheese-intake	cholelithiasis	-0.32418	-1	0.73416	0.105095	0	1	0.462467	0.775738	12	17374896	18470023
cheese-intake	cholelithiasis	-0.25634	-1	0.54377	0.06571	0	1	0.465254	0.778382	3	67454741	68319770
cheese-intake	cholelithiasis	-0.14144	-0.57412	0.25014	0.020006	0	0.33654	0.465206	0.778382	6	73170169	74401506
cheese-intake	cholelithiasis	0.245896	-0.4837	1	0.060465	0	1	0.464825	0.778382	11	27018308	28577718
cheese-intake	cholelithiasis	-0.21148	-1	0.44059	0.044724	0	1	0.46579	0.778604	1	83461216	84728347
cheese-intake	cholelithiasis	-0.11628	-0.45206	0.20919	0.013522	0	0.20582	0.468044	0.780347	2	57952946	59251996
cheese-intake	cholelithiasis	0.208755	-0.43777	1	0.043579	0	1	0.468342	0.780347	12	127000000	128000000
cheese-intake	cholelithiasis	-0.21739	-1	0.44841	0.04726	0	1	0.468795	0.780583	21	26467827	27774350
cheese-intake	cholelithiasis	-0.0952	-0.39271	0.1706	0.009062	0	0.15608	0.46908	0.780689	7	86446539	87836641
cheese-intake	cholelithiasis	0.173692	-0.35668	0.89332	0.030169	0	0.85848	0.472593	0.784199	3	158000000	159000000
cheese-intake	cholelithiasis	-0.12157	-0.49783	0.22944	0.014778	0	0.24969	0.473607	0.785207	9	78630916	79451035
cheese-intake	cholelithiasis	-0.19469	-0.99528	0.40811	0.037905	0	1	0.477265	0.787212	4	122000000	123000000
cheese-intake	cholelithiasis	-0.20656	-1	0.45622	0.042668	0	1	0.47945	0.787982	6	18208677	18775022
cheese-intake	cholelithiasis	-0.14249	-0.60369	0.27106	0.020305	0	0.37254	0.479462	0.787982	15	46022643	46884071
cheese-intake	cholelithiasis	-0.20521	-1	0.45641	0.042111	0	1	0.483535	0.789639	2	65938003	67224027
cheese-intake	cholelithiasis	0.194352	-0.43386	1	0.037773	0	1	0.484212	0.789639	3	45844192	47588461
cheese-intake	cholelithiasis	0.214241	-0.4755	1	0.045899	0	1	0.484111	0.789639	20	57924038	58780894
cheese-intake	cholelithiasis	0.111653	-0.20537	0.45166	0.012466	0	0.20438	0.484693	0.789854	15	34410073	35118927
cheese-intake	cholelithiasis	-0.1915	-0.94777	0.39068	0.036671	0	0.94044	0.485395	0.78995	12	53039988	54371448
cheese-intake	cholelithiasis	-0.19221	-1	0.39975	0.036946	0	1	0.487465	0.790849	11	97091672	98145570
cheese-intake	cholelithiasis	-0.0968	-0.40125	0.17731	0.00937	0	0.16187	0.489247	0.791113	16	11022543	11916631
cheese-intake	cholelithiasis	-0.15492	-0.69342	0.32025	0.023999	0	0.49065	0.491659	0.79423	2	11995766	12732506
cheese-intake	cholelithiasis	0.124386	-0.24736	0.52464	0.015472	0	0.27815	0.492925	0.794629	19	49415190	50451925
cheese-intake	cholelithiasis	0.203137	-0.44895	1	0.041265	0	1	0.493519	0.794656	2	142000000	142000000
cheese-intake	cholelithiasis	-0.18892	-0.93593	0.43436	0.035692	0	0.92993	0.493378	0.794656	12	80952473	81843890
cheese-intake	cholelithiasis	0.217942	-0.50154	1	0.047499	0	1	0.494804	0.795397	8	90364150	91457962
cheese-intake	cholelithiasis	-0.22211	-1	0.52616	0.049335	0	1	0.497046	0.797276	18	73568261	74471745
cheese-intake	cholelithiasis	0.164407	-0.36001	0.76531	0.02703	0	0.59191	0.49894	0.798056	11	131000000	131000000
cheese-intake	cholelithiasis	0.116556	-0.23231	0.49211	0.013585	0	0.24293	0.500453	0.798897	15	47693317	49260006
cheese-intake	cholelithiasis	0.25648	-0.65176	1	0.065782	0	1	0.500412	0.798897	20	884242	1771285
cheese-intake	cholelithiasis	0.171707	-0.40651	0.86838	0.029483	0	0.79654	0.50459	0.803226	5	73314062	74245354
cheese-intake	cholelithiasis	-0.1719	-0.86699	0.37462	0.029551	0	0.77678	0.505504	0.803558	6	23939307	24950379
cheese-intake	cholelithiasis	-0.22254	-1	0.53375	0.049523	0	1	0.508918	0.805942	4	37880861	38984838
cheese-intake	cholelithiasis	-0.1063	-0.44189	0.22251	0.011301	0	0.19751	0.509093	0.805942	7	103000000	104000000
cheese-intake	cholelithiasis	0.173046	-0.37424	0.85963	0.029945	0	0.76214	0.509426	0.806138	16	78280637	78973580
cheese-intake	cholelithiasis	-0.16282	-0.76318	0.3678	0.02651	0	0.59981	0.511186	0.807929	2	133000000	133000000
cheese-intake	cholelithiasis	0.255807	-0.72086	1	0.065437	0	1	0.513073	0.808923	3	185000000	186000000
cheese-intake	cholelithiasis	0.225086	-0.54416	1	0.050664	0	1	0.513032	0.808923	10	88443653	89971628
cheese-intake	cholelithiasis	-0.14327	-0.66366	0.31133	0.020526	0	0.45006	0.513006	0.808923	20	18058525	18959419
cheese-intake	cholelithiasis	-0.11378	-0.49989	0.23981	0.012946	0	0.25275	0.513896	0.80989	12	60317	1078397
cheese-intake	cholelithiasis	-0.17261	-0.89355	0.43432	0.029794	0	0.87033	0.516985	0.810503	1	67761891	68633860
cheese-intake	cholelithiasis	-0.14538	-0.6787	0.33954	0.021134	0	0.47088	0.515179	0.810503	1	176000000	178000000
cheese-intake	cholelithiasis	-0.15998	-0.79655	0.37385	0.025593	0	0.66561	0.515533	0.810503	6	46430702	47313443
cheese-intake	cholelithiasis	-0.10038	-0.41562	0.19931	0.010077	0	0.17518	0.516053	0.810503	13	49381728	50419896
cheese-intake	cholelithiasis	-0.10663	-0.45733	0.22254	0.01137	0	0.21081	0.515067	0.810503	17	7264459	8554763
cheese-intake	cholelithiasis	0.153869	-0.34975	0.7352	0.023676	0	0.55452	0.518526	0.81112	12	66114644	67183620
cheese-intake	cholelithiasis	0.20203	-0.48487	1	0.040816	0	1	0.518392	0.81112	16	84440155	85146805
cheese-intake	cholelithiasis	-0.14014	-0.62891	0.31229	0.019639	0	0.40115	0.519241	0.811682	1	16732169	17557746
cheese-intake	cholelithiasis	-0.2488	-1	0.67822	0.061903	0	1	0.520215	0.812624	1	223000000	224000000
cheese-intake	cholelithiasis	0.111732	-0.24565	0.48779	0.012484	0	0.24395	0.522198	0.814654	2	59251997	60775066
cheese-intake	cholelithiasis	-0.16582	-0.83401	0.40286	0.027495	0	0.72501	0.524164	0.815742	17	32356062	33614189
cheese-intake	cholelithiasis	0.179329	-0.44122	0.99302	0.032159	0	1	0.524611	0.816109	10	89971629	91021321
cheese-intake	cholelithiasis	-0.1398	-0.67544	0.33151	0.019544	0	0.46649	0.52644	0.817595	18	45718493	46558306
cheese-intake	cholelithiasis	0.117876	-0.26647	0.55085	0.013895	0	0.30993	0.527755	0.818161	22	20969185	22404422
cheese-intake	cholelithiasis	-0.18202	-1	0.47106	0.03313	0	1	0.529752	0.81948	9	82601466	83455502
cheese-intake	cholelithiasis	-0.13565	-0.63926	0.3196	0.0184	0	0.41376	0.532703	0.82141	1	54771294	55727134
cheese-intake	cholelithiasis	0.150819	-0.38284	0.78648	0.022746	0	0.64139	0.53528	0.823153	8	16988031	17492672
cheese-intake	cholelithiasis	0.251325	-0.75082	1	0.063164	0	1	0.535239	0.823153	8	116000000	118000000
cheese-intake	cholelithiasis	-0.17374	-0.91695	0.44128	0.030184	0	0.91224	0.536448	0.823564	22	34361898	35368341
cheese-intake	cholelithiasis	-0.11992	-0.55983	0.27945	0.014381	0	0.31894	0.537523	0.823903	12	54371449	55416802
cheese-intake	cholelithiasis	-0.17696	-1	0.45068	0.031315	0	1	0.53996	0.825093	12	29647194	30358377
cheese-intake	cholelithiasis	-0.12556	-0.60791	0.30334	0.015766	0	0.37716	0.541435	0.825961	13	100000000	102000000
cheese-intake	cholelithiasis	-0.14512	-0.82058	0.38278	0.021061	0	0.73234	0.544308	0.827116	6	104000000	105000000
cheese-intake	cholelithiasis	0.187229	-0.49594	1	0.035055	0	1	0.543698	0.827116	12	118000000	119000000
cheese-intake	cholelithiasis	-0.17533	-1	0.49506	0.030741	0	1	0.545851	0.827861	2	97339302	98989360
cheese-intake	cholelithiasis	0.181441	-0.50219	1	0.032921	0	1	0.547611	0.827861	12	6948955	8123317
cheese-intake	cholelithiasis	0.164369	-0.43143	0.88675	0.027017	0	0.82936	0.548045	0.827861	14	98885323	99474533
cheese-intake	cholelithiasis	0.169383	-0.48087	0.94004	0.028691	0	0.96133	0.551013	0.829235	2	158000000	159000000
cheese-intake	cholelithiasis	0.149476	-0.40256	0.87526	0.022343	0	0.81015	0.552229	0.829957	13	50419897	51554236
cheese-intake	cholelithiasis	-0.24154	-1	0.74868	0.058343	0	1	0.55743	0.835171	4	141000000	143000000
cheese-intake	cholelithiasis	-0.12456	-0.64227	0.33439	0.015514	0	0.44098	0.557927	0.835571	3	17182495	19030988
cheese-intake	cholelithiasis	0.177065	-0.50568	1	0.031352	0	1	0.558626	0.83575	9	95854926	96670171
cheese-intake	cholelithiasis	-0.16398	-0.92359	0.46114	0.026889	0	0.91129	0.560265	0.836819	4	124000000	125000000
cheese-intake	cholelithiasis	-0.18245	-1	0.53757	0.033289	0	1	0.560864	0.837032	1	185000000	186000000
cheese-intake	cholelithiasis	0.220608	-0.70681	1	0.048668	0	1	0.563326	0.837823	10	125000000	126000000
cheese-intake	cholelithiasis	-0.12474	-0.66571	0.32332	0.01556	0	0.45846	0.564576	0.838322	2	51669494	52494111
cheese-intake	cholelithiasis	-0.11521	-0.55741	0.29911	0.013274	0	0.32036	0.564534	0.838322	5	55968967	56896890
cheese-intake	cholelithiasis	-0.14852	-0.81796	0.41172	0.022059	0	0.69843	0.566053	0.839102	3	146000000	147000000
cheese-intake	cholelithiasis	-0.12076	-0.60842	0.32882	0.014584	0	0.38219	0.566383	0.839134	10	29393750	30000223
cheese-intake	cholelithiasis	-0.14578	-0.78937	0.41944	0.021253	0	0.64994	0.569586	0.841847	1	170000000	171000000
cheese-intake	cholelithiasis	-0.17898	-1	0.54622	0.032033	0	1	0.570178	0.841847	9	114000000	114000000
cheese-intake	cholelithiasis	0.206286	-0.65151	1	0.042554	0	1	0.570137	0.841847	14	41614834	42562550
cheese-intake	cholelithiasis	-0.10318	-0.49516	0.256	0.010647	0	0.25034	0.570454	0.841932	17	36116885	37361178
cheese-intake	cholelithiasis	0.113484	-0.3083	0.5584	0.012879	0	0.32745	0.570718	0.842	5	57895013	58721458
cheese-intake	cholelithiasis	0.108765	-0.29224	0.52286	0.01183	0	0.27811	0.573292	0.843568	3	157000000	158000000
cheese-intake	cholelithiasis	-0.1696	-1	0.49769	0.028766	0	1	0.575971	0.843568	9	10675475	11270764
cheese-intake	cholelithiasis	0.099366	-0.27175	0.4827	0.009874	0	0.23908	0.573376	0.843568	14	58447799	59447537
cheese-intake	cholelithiasis	0.159723	-0.45441	0.92929	0.025511	0	0.91046	0.576077	0.843568	15	99925973	101000000
cheese-intake	cholelithiasis	-0.14884	-0.92644	0.45009	0.022152	0	0.94193	0.577639	0.844141	8	49044814	50288660
cheese-intake	cholelithiasis	0.183148	-0.61302	1	0.033543	0	1	0.579674	0.845522	5	152000000	153000000
cheese-intake	cholelithiasis	0.166307	-0.53457	1	0.027658	0	1	0.579899	0.845522	6	152000000	152000000
cheese-intake	cholelithiasis	-0.15143	-0.90438	0.45064	0.02293	0	0.86703	0.581244	0.846204	22	27192924	27952441
cheese-intake	cholelithiasis	-0.23642	-1	0.86017	0.055893	0	1	0.581868	0.846473	17	38880482	40233545
cheese-intake	cholelithiasis	0.165525	-0.51767	1	0.027399	0	1	0.583475	0.846814	12	1078398	1942426
cheese-intake	cholelithiasis	0.054521	-0.14413	0.25176	0.002973	0	0.06406	0.5845	0.847426	19	45040933	45893307
cheese-intake	cholelithiasis	-0.22764	-1	0.86393	0.051822	0	1	0.586722	0.849913	20	5379451	6128358
cheese-intake	cholelithiasis	-0.11745	-0.62595	0.33839	0.013795	0	0.39747	0.587103	0.849922	10	12581572	13208061
cheese-intake	cholelithiasis	0.154473	-0.49515	0.94462	0.023862	0	1	0.587341	0.849948	18	5575813	6756496
cheese-intake	cholelithiasis	0.096824	-0.27286	0.48	0.009375	0	0.23786	0.58821	0.850852	4	39820062	40590541
cheese-intake	cholelithiasis	-0.09207	-0.45692	0.2584	0.008477	0	0.21265	0.589026	0.850852	6	27261036	28666364
cheese-intake	cholelithiasis	0.14925	-0.47739	0.95146	0.022276	0	1	0.588583	0.850852	9	133000000	134000000
cheese-intake	cholelithiasis	0.173018	-0.61404	1	0.029935	0	1	0.59488	0.853599	4	10227	812415
cheese-intake	cholelithiasis	0.118755	-0.37142	0.70578	0.014103	0	0.52584	0.595365	0.853599	5	68006994	71468651
cheese-intake	cholelithiasis	0.122979	-0.37372	0.67036	0.015124	0	0.45623	0.59458	0.853599	6	92015280	92953798
cheese-intake	cholelithiasis	0.113809	-0.33901	0.59214	0.012953	0	0.36838	0.595838	0.853599	15	63218979	64339945
cheese-intake	cholelithiasis	-0.13101	-0.72543	0.39948	0.017163	0	0.55384	0.592696	0.853599	19	33785836	34633274
cheese-intake	cholelithiasis	0.109708	-0.34875	0.62905	0.012036	0	0.43088	0.594108	0.853599	19	46765061	47752727
cheese-intake	cholelithiasis	0.226489	-0.86334	1	0.051297	0	1	0.595611	0.853599	20	13202336	14203755
cheese-intake	cholelithiasis	-0.15279	-0.94658	0.50661	0.023345	0	0.97696	0.597918	0.853935	2	103000000	105000000
cheese-intake	cholelithiasis	-0.11291	-0.64375	0.3484	0.012748	0	0.43909	0.597673	0.853935	7	9900802	10481677
cheese-intake	cholelithiasis	-0.09218	-0.45562	0.26007	0.008498	0	0.21241	0.59829	0.853935	18	25305261	26861067
cheese-intake	cholelithiasis	-0.10042	-0.52819	0.30012	0.010084	0	0.28802	0.602176	0.855624	3	54074845	54892586
cheese-intake	cholelithiasis	-0.07339	-0.35636	0.21303	0.005386	0	0.13052	0.602314	0.855624	5	176000000	178000000
cheese-intake	cholelithiasis	0.139864	-0.46115	0.87885	0.019562	0	0.8697	0.604734	0.8579	3	47588462	50387742
cheese-intake	cholelithiasis	-0.12404	-0.76586	0.38658	0.015386	0	0.63093	0.604844	0.8579	11	75445254	76518906
cheese-intake	cholelithiasis	0.161243	-0.56912	1	0.025999	0	1	0.605098	0.857945	4	159000000	161000000
cheese-intake	cholelithiasis	0.087735	-0.26702	0.45297	0.007697	0	0.20989	0.605669	0.858124	18	52512524	53762996
cheese-intake	cholelithiasis	-0.14076	-0.91749	0.46129	0.019814	0	0.91332	0.608491	0.858968	10	19965625	20616432
cheese-intake	cholelithiasis	-0.13407	-0.81864	0.43665	0.017974	0	0.71821	0.608334	0.858968	14	54359599	55292832
cheese-intake	cholelithiasis	0.102004	-0.30667	0.53915	0.010405	0	0.30172	0.611053	0.859302	2	164000000	165000000
cheese-intake	cholelithiasis	0.137029	-0.46124	0.83977	0.018777	0	0.76267	0.610111	0.859302	5	30416067	31679464
cheese-intake	cholelithiasis	-0.0712	-0.35531	0.21324	0.005069	0	0.12844	0.610748	0.859302	17	42348004	43460500
cheese-intake	cholelithiasis	-0.11874	-0.68675	0.39133	0.014099	0	0.50131	0.610376	0.859302	21	19479025	20407307
cheese-intake	cholelithiasis	-0.12617	-0.72528	0.39506	0.015918	0	0.55111	0.611209	0.859302	21	24055942	25247986
cheese-intake	cholelithiasis	-0.08997	-0.47684	0.27038	0.008095	0	0.23165	0.612486	0.860051	5	91956906	93814604
cheese-intake	cholelithiasis	-0.12454	-0.74356	0.43581	0.015509	0	0.60537	0.616567	0.863141	4	34721846	35411236
cheese-intake	cholelithiasis	0.142286	-0.47759	0.94247	0.020245	0	0.97766	0.617525	0.863505	6	70363349	71610787
cheese-intake	cholelithiasis	0.095167	-0.29268	0.50553	0.009057	0	0.26301	0.619366	0.863819	1	117000000	118000000
cheese-intake	cholelithiasis	-0.13209	-0.83236	0.47444	0.017448	0	0.76231	0.619213	0.863819	6	68547495	69294227
cheese-intake	cholelithiasis	-0.12924	-0.79641	0.42739	0.016702	0	0.67178	0.619776	0.863819	12	1942427	3069506
cheese-intake	cholelithiasis	-0.12298	-0.78378	0.42378	0.015124	0	0.66059	0.620212	0.863819	12	92061180	93487547
cheese-intake	cholelithiasis	-0.11887	-0.73924	0.42743	0.014129	0	0.5977	0.620857	0.864111	3	64662374	65326751
cheese-intake	cholelithiasis	-0.09518	-0.50682	0.2938	0.009059	0	0.26139	0.62087	0.864111	6	33864263	34979270
cheese-intake	cholelithiasis	0.112959	-0.38232	0.66246	0.01276	0	0.47089	0.62293	0.866041	18	24088164	25305260
cheese-intake	cholelithiasis	0.114152	-0.38551	0.64693	0.013031	0	0.43557	0.623651	0.866419	2	55663337	56394698
cheese-intake	cholelithiasis	0.169348	-0.64973	1	0.028679	0	1	0.625103	0.867427	5	161000000	162000000
cheese-intake	cholelithiasis	0.126927	-0.44818	0.76106	0.01611	0	0.60787	0.625501	0.867427	10	19421515	19965624
cheese-intake	cholelithiasis	-0.07513	-0.41421	0.23624	0.005644	0	0.17269	0.635421	0.873656	1	73992171	75132092
cheese-intake	cholelithiasis	-0.09984	-0.57079	0.33618	0.009967	0	0.34166	0.634621	0.873656	1	220000000	221000000
cheese-intake	cholelithiasis	-0.14369	-0.98952	0.57746	0.020645	0	1	0.63358	0.873656	4	63337955	64117431
cheese-intake	cholelithiasis	0.132323	-0.47701	0.93089	0.017509	0	0.94863	0.634408	0.873656	4	100000000	101000000
cheese-intake	cholelithiasis	0.11469	-0.4253	0.71902	0.013154	0	0.5765	0.635427	0.873656	5	67096192	68006993
cheese-intake	cholelithiasis	-0.08711	-0.48456	0.28054	0.007588	0	0.24142	0.632997	0.873656	6	4657087	5378213
cheese-intake	cholelithiasis	-0.10511	-0.60664	0.35969	0.011047	0	0.38156	0.634914	0.873656	6	37570052	38688720
cheese-intake	cholelithiasis	-0.11996	-0.74173	0.4338	0.01439	0	0.58569	0.633535	0.873656	7	44989572	46247335
cheese-intake	cholelithiasis	-0.09899	-0.57134	0.34099	0.009799	0	0.34356	0.634547	0.873656	9	16658378	17392382
cheese-intake	cholelithiasis	0.135389	-0.52622	0.90781	0.01833	0	0.91798	0.636671	0.87452	4	181000000	181000000
cheese-intake	cholelithiasis	0.143757	-0.57914	1	0.020666	0	1	0.637837	0.875275	6	54452768	55469137
cheese-intake	cholelithiasis	-0.1315	-0.88611	0.49442	0.017291	0	0.84459	0.637966	0.875275	12	21572253	22928055
cheese-intake	cholelithiasis	-0.09492	-0.54273	0.32915	0.009011	0	0.30706	0.638216	0.875307	8	83730338	85116734
cheese-intake	cholelithiasis	-0.11474	-0.69535	0.4295	0.013166	0	0.52912	0.63851	0.875399	2	238000000	239000000
cheese-intake	cholelithiasis	-0.13555	-0.94877	0.51999	0.018373	0	0.9817	0.638942	0.875535	11	24091273	24892439
cheese-intake	cholelithiasis	0.131727	-0.51297	0.88599	0.017352	0	0.8789	0.63929	0.875535	15	64339946	66355634
cheese-intake	cholelithiasis	0.062506	-0.20682	0.32817	0.003907	0	0.11285	0.639848	0.875988	20	12353962	13202335
cheese-intake	cholelithiasis	-0.1273	-0.85508	0.47261	0.016204	0	0.78959	0.640132	0.876066	11	25662919	26356980
cheese-intake	cholelithiasis	-0.11686	-0.73448	0.43783	0.013657	0	0.56873	0.641839	0.877157	2	22429641	23538527
cheese-intake	cholelithiasis	0.066562	-0.2222	0.36043	0.004431	0	0.13277	0.644401	0.878791	11	15126768	16383386
cheese-intake	cholelithiasis	-0.0759	-0.41872	0.26117	0.005761	0	0.18341	0.644183	0.878791	19	13213187	13968319
cheese-intake	cholelithiasis	0.169818	-0.76807	1	0.028838	0	1	0.64855	0.881955	20	26318859	30569659
cheese-intake	cholelithiasis	0.114956	-0.45103	0.76299	0.013215	0	0.61599	0.650354	0.883163	2	1875061	2680063
cheese-intake	cholelithiasis	0.149596	-0.6267	1	0.022379	0	1	0.650893	0.883584	10	42984428	43769842
cheese-intake	cholelithiasis	0.12003	-0.4763	0.79706	0.014407	0	0.67806	0.65238	0.884798	2	130000000	132000000
cheese-intake	cholelithiasis	-0.14841	-1	0.63625	0.022027	0	1	0.653558	0.885052	12	50344347	51769419
cheese-intake	cholelithiasis	-0.08957	-0.58181	0.33082	0.008023	0	0.35925	0.662488	0.885306	1	41977967	43512669
cheese-intake	cholelithiasis	-0.03455	-0.19467	0.12446	0.001194	0	0.03864	0.66202	0.885306	2	42307419	43295776
cheese-intake	cholelithiasis	-0.12591	-0.92775	0.54046	0.015852	0	1	0.657565	0.885306	5	89584467	90793804
cheese-intake	cholelithiasis	-0.09253	-0.56566	0.34849	0.008562	0	0.33827	0.656505	0.885306	6	17391995	18208676
cheese-intake	cholelithiasis	-0.13616	-1	0.57002	0.018541	0	1	0.657642	0.885306	8	105000000	107000000
cheese-intake	cholelithiasis	-0.15886	-1	0.77292	0.025235	0	1	0.661545	0.885306	10	61470384	62626465
cheese-intake	cholelithiasis	0.114067	-0.47942	0.8269	0.013011	0	0.77343	0.662415	0.885306	12	96017783	96828314
cheese-intake	cholelithiasis	-0.09028	-0.56411	0.34513	0.00815	0	0.34313	0.662135	0.885306	15	73375719	74458113
cheese-intake	cholelithiasis	0.081295	-0.29251	0.45945	0.006609	0	0.21729	0.658555	0.885306	16	65072404	65882820
cheese-intake	cholelithiasis	0.096467	-0.3582	0.56888	0.009306	0	0.33993	0.655232	0.885306	17	2699136	3430440
cheese-intake	cholelithiasis	-0.06847	-0.39332	0.24221	0.004688	0	0.15895	0.659684	0.885306	17	45883902	47516224
cheese-intake	cholelithiasis	-0.11019	-0.75283	0.44828	0.012141	0	0.60473	0.663157	0.885448	1	2215496	2983519
cheese-intake	cholelithiasis	0.135751	-0.60048	1	0.018428	0	1	0.664449	0.886085	13	47433529	48137479
cheese-intake	cholelithiasis	0.140293	-0.62131	1	0.019682	0	1	0.664745	0.886174	14	30831155	32382245
cheese-intake	cholelithiasis	-0.09043	-0.56785	0.35583	0.008178	0	0.33718	0.667587	0.886898	3	170000000	171000000
cheese-intake	cholelithiasis	-0.09826	-0.66105	0.40448	0.009655	0	0.49918	0.668862	0.888286	11	10370101	11081299
cheese-intake	cholelithiasis	-0.1015	-0.66408	0.41126	0.010303	0	0.48137	0.669337	0.888611	11	134000000	135000000
cheese-intake	cholelithiasis	0.129577	-0.58127	0.99869	0.01679	0	1	0.672024	0.889542	3	191000000	191000000
cheese-intake	cholelithiasis	-0.06378	-0.37684	0.24818	0.004068	0	0.14988	0.676241	0.893024	6	112000000	114000000
cheese-intake	cholelithiasis	0.151879	-0.77363	1	0.023067	0	1	0.675725	0.893024	9	129000000	130000000
cheese-intake	cholelithiasis	-0.08892	-0.5937	0.36987	0.007906	0	0.3836	0.676068	0.893024	12	107000000	108000000
cheese-intake	cholelithiasis	-0.07418	-0.45411	0.28142	0.005503	0	0.21407	0.677707	0.893878	10	6234719	6897037
cheese-intake	cholelithiasis	-0.10221	-0.74934	0.45497	0.010446	0	0.6195	0.679881	0.895282	12	104000000	105000000
cheese-intake	cholelithiasis	0.103525	-0.47071	0.73287	0.010718	0	0.60267	0.682961	0.896232	4	23858351	24764724
cheese-intake	cholelithiasis	-0.10697	-0.79275	0.49146	0.011444	0	0.68383	0.683554	0.896685	7	101000000	102000000
cheese-intake	cholelithiasis	0.108138	-0.48917	0.74959	0.011694	0	0.63622	0.68427	0.897058	4	171000000	172000000
cheese-intake	cholelithiasis	-0.12752	-1	0.60537	0.01626	0	1	0.684536	0.897058	20	2668109	3736551
cheese-intake	cholelithiasis	0.066852	-0.28327	0.4286	0.004469	0	0.19773	0.690495	0.899827	1	199000000	200000000
cheese-intake	cholelithiasis	0.072773	-0.28617	0.46571	0.005296	0	0.22818	0.690191	0.899827	2	236000000	236000000
cheese-intake	cholelithiasis	0.157771	-0.91446	1	0.024892	0	1	0.694783	0.902993	10	123000000	124000000
cheese-intake	cholelithiasis	-0.12011	-1	0.62495	0.014426	0	1	0.698208	0.90345	1	94168577	95122541
cheese-intake	cholelithiasis	0.111018	-0.52261	0.91313	0.012325	0	0.97708	0.697163	0.90345	4	47408266	49325138
cheese-intake	cholelithiasis	-0.0691	-0.46647	0.3112	0.004775	0	0.24098	0.697733	0.90345	4	150000000	151000000
cheese-intake	cholelithiasis	0.088763	-0.4077	0.61319	0.007879	0	0.4075	0.696867	0.90345	10	71672998	72659223
cheese-intake	cholelithiasis	-0.04574	-0.28822	0.19316	0.002092	0	0.08777	0.697506	0.90345	11	1061400	1857845
cheese-intake	cholelithiasis	0.089956	-0.408	0.64138	0.008092	0	0.46584	0.698281	0.90345	11	58452709	59256232
cheese-intake	cholelithiasis	0.141233	-0.77967	1	0.019947	0	1	0.69771	0.90345	13	74437636	75882384
cheese-intake	cholelithiasis	0.075942	-0.36193	0.56047	0.005767	0	0.37343	0.697695	0.90345	18	54957868	55809315
cheese-intake	cholelithiasis	0.047463	-0.20626	0.30561	0.002253	0	0.10055	0.703241	0.904971	2	40087419	40786176
cheese-intake	cholelithiasis	-0.09345	-0.65965	0.43651	0.008732	0	0.49019	0.701751	0.904971	11	17583949	18740267
cheese-intake	cholelithiasis	-0.11198	-0.94482	0.58893	0.012539	0	1	0.702422	0.904971	11	59256233	60515105
cheese-intake	cholelithiasis	0.099656	-0.49441	0.70862	0.009931	0	0.58022	0.703217	0.904971	16	64207177	65072403
cheese-intake	cholelithiasis	0.101178	-0.50136	0.79607	0.010237	0	0.71084	0.704447	0.905902	6	52598880	53425492
cheese-intake	cholelithiasis	-0.08956	-0.70033	0.458	0.008021	0	0.55852	0.704938	0.905946	9	87815450	89171796
cheese-intake	cholelithiasis	-0.1168	-1	0.6085	0.013642	0	1	0.708774	0.908757	1	188000000	189000000
cheese-intake	cholelithiasis	-0.09289	-0.67428	0.447	0.008629	0	0.49618	0.709574	0.909481	14	57460782	58447798
cheese-intake	cholelithiasis	0.086721	-0.44601	0.69754	0.00752	0	0.54846	0.711363	0.911168	9	130000000	131000000
cheese-intake	cholelithiasis	0.07226	-0.34747	0.51566	0.005221	0	0.28044	0.714521	0.912561	1	10753428	11709173
cheese-intake	cholelithiasis	0.111983	-0.62157	0.96933	0.01254	0	1	0.713688	0.912561	5	5828695	6936733
cheese-intake	cholelithiasis	0.080898	-0.39914	0.57284	0.006545	0	0.35353	0.714163	0.912561	17	65582328	66757556
cheese-intake	cholelithiasis	0.127952	-0.75924	1	0.016372	0	1	0.716377	0.913647	11	79802287	80726012
cheese-intake	cholelithiasis	-0.09798	-0.84004	0.51049	0.009601	0	0.82508	0.717304	0.913927	2	77372831	78080057
cheese-intake	cholelithiasis	0.089288	-0.4744	0.76607	0.007972	0	0.68316	0.718763	0.914272	11	21442723	22368743
cheese-intake	cholelithiasis	-0.11448	-1	0.64283	0.013105	0	1	0.719473	0.914572	4	5972710	7135819
cheese-intake	cholelithiasis	0.098307	-0.52522	0.80948	0.009664	0	0.7755	0.722223	0.915575	20	45673604	46486132
cheese-intake	cholelithiasis	0.087345	-0.4785	0.70528	0.007629	0	0.54956	0.729022	0.919102	3	166000000	167000000
cheese-intake	cholelithiasis	-0.09398	-0.85937	0.52257	0.008832	0	0.85071	0.727251	0.919102	6	30070718	30715006
cheese-intake	cholelithiasis	-0.07243	-0.57676	0.37877	0.005246	0	0.36233	0.730522	0.919102	6	56200986	57316157
cheese-intake	cholelithiasis	-0.10314	-0.9627	0.62277	0.010638	0	1	0.735103	0.921686	14	32382246	33591113
cheese-intake	cholelithiasis	0.090364	-0.58626	0.84358	0.008166	0	0.82309	0.751916	0.924024	2	3314203	4016104
cheese-intake	cholelithiasis	0.066189	-0.38212	0.62644	0.004381	0	0.45523	0.738711	0.924024	2	38887394	40087418
cheese-intake	cholelithiasis	0.122447	-0.85375	1	0.014993	0	1	0.749382	0.924024	2	167000000	168000000
cheese-intake	cholelithiasis	-0.11243	-1	0.73609	0.01264	0	1	0.739148	0.924024	2	198000000	200000000
cheese-intake	cholelithiasis	-0.09954	-0.94768	0.64226	0.009909	0	1	0.750564	0.924024	3	116000000	116000000
cheese-intake	cholelithiasis	-0.05029	-0.39041	0.2818	0.00253	0	0.16966	0.752712	0.924024	3	147000000	149000000
cheese-intake	cholelithiasis	0.061761	-0.32505	0.47059	0.003814	0	0.23601	0.742803	0.924024	4	41360938	42189251
cheese-intake	cholelithiasis	0.09622	-0.64898	0.93867	0.009258	0	1	0.752033	0.924024	4	184000000	184000000
cheese-intake	cholelithiasis	0.078075	-0.49972	0.73872	0.006096	0	0.64647	0.75276	0.924024	5	3677596	4636542
cheese-intake	cholelithiasis	0.080554	-0.47068	0.66839	0.006489	0	0.50122	0.744305	0.924024	5	25722098	26938178
cheese-intake	cholelithiasis	-0.12346	-1	0.85834	0.015242	0	1	0.741431	0.924024	5	101000000	102000000
cheese-intake	cholelithiasis	-0.09222	-0.81227	0.55059	0.008505	0	0.75785	0.739931	0.924024	6	39785908	40778401
cheese-intake	cholelithiasis	-0.06028	-0.45897	0.34232	0.003634	0	0.23719	0.751633	0.924024	7	76451929	77663964
cheese-intake	cholelithiasis	0.04249	-0.22754	0.31474	0.001805	0	0.10788	0.751449	0.924024	7	106000000	108000000
cheese-intake	cholelithiasis	0.057957	-0.3066	0.4247	0.003359	0	0.19514	0.738041	0.924024	8	24863244	25859277
cheese-intake	cholelithiasis	0.063461	-0.352	0.4912	0.004027	0	0.26689	0.748856	0.924024	9	27366480	28067454
cheese-intake	cholelithiasis	0.053409	-0.29227	0.39881	0.002853	0	0.1753	0.750093	0.924024	9	32253284	33194892
cheese-intake	cholelithiasis	-0.10418	-1	0.65634	0.010853	0	1	0.745251	0.924024	10	20616433	21477692
cheese-intake	cholelithiasis	0.054156	-0.28715	0.40591	0.002933	0	0.1767	0.744772	0.924024	11	66782662	68000949
cheese-intake	cholelithiasis	-0.07564	-0.6418	0.44164	0.005721	0	0.45217	0.749257	0.924024	11	110000000	111000000
cheese-intake	cholelithiasis	0.065568	-0.35164	0.49133	0.004299	0	0.26379	0.738761	0.924024	12	56987106	58748139
cheese-intake	cholelithiasis	-0.07559	-0.62396	0.45099	0.005714	0	0.44892	0.750048	0.924024	13	42950158	43931931
cheese-intake	cholelithiasis	-0.07056	-0.55967	0.40379	0.004979	0	0.34506	0.744766	0.924024	15	61130596	62106138
cheese-intake	cholelithiasis	0.063358	-0.34797	0.48397	0.004014	0	0.25285	0.741544	0.924024	15	87158588	88035757
cheese-intake	cholelithiasis	0.053949	-0.30367	0.4136	0.00291	0	0.18856	0.752775	0.924024	18	13641480	14439251
cheese-intake	cholelithiasis	0.099552	-0.6308	0.90735	0.00991	0	0.9946	0.743638	0.924024	18	67195981	68051035
cheese-intake	cholelithiasis	0.05677	-0.29889	0.41887	0.003223	0	0.18903	0.741266	0.924024	20	15238520	15962576
cheese-intake	cholelithiasis	0.091655	-0.59607	0.8664	0.008401	0	0.85986	0.754351	0.925209	1	222000000	223000000
cheese-intake	cholelithiasis	0.076491	-0.48791	0.66566	0.005851	0	0.54206	0.755545	0.925657	9	92500278	93441050
cheese-intake	cholelithiasis	-0.07508	-0.70645	0.46812	0.005637	0	0.57113	0.75997	0.928131	17	33614190	34474611
cheese-intake	cholelithiasis	-0.05986	-0.50677	0.36834	0.003583	0	0.28828	0.763151	0.930168	2	173000000	174000000
cheese-intake	cholelithiasis	-0.0893	-0.89518	0.61179	0.007975	0	0.96096	0.762675	0.930168	6	98173004	99678876
cheese-intake	cholelithiasis	0.126931	-1	1	0.016112	0	1	0.764109	0.930555	5	143000000	144000000
cheese-intake	cholelithiasis	0.076917	-0.51961	0.75313	0.005916	0	0.71206	0.766956	0.932236	5	80448226	81710194
cheese-intake	cholelithiasis	-0.053	-0.43587	0.32298	0.002809	0	0.21262	0.768444	0.93345	4	79880102	81206182
cheese-intake	cholelithiasis	-0.11632	-1	0.98841	0.013531	0	1	0.771587	0.93345	19	9105578	10028840
cheese-intake	cholelithiasis	-0.08515	-0.85102	0.60272	0.00725	0	0.88978	0.772393	0.933843	3	111000000	112000000
cheese-intake	cholelithiasis	-0.09851	-1	0.76323	0.009705	0	1	0.774331	0.934096	1	86017268	86761554
cheese-intake	cholelithiasis	0.069972	-0.50694	0.70601	0.004896	0	0.61562	0.77575	0.934096	4	185000000	186000000
cheese-intake	cholelithiasis	-0.08242	-0.82648	0.58442	0.006793	0	0.82389	0.775291	0.934096	7	142000000	144000000
cheese-intake	cholelithiasis	-0.05699	-0.48037	0.36277	0.003248	0	0.2562	0.773564	0.934096	9	111000000	112000000
cheese-intake	cholelithiasis	0.071906	-0.49949	0.66587	0.005171	0	0.52931	0.776202	0.934349	6	102000000	103000000
cheese-intake	cholelithiasis	-0.10744	-1	0.93969	0.011543	0	1	0.778222	0.934583	1	243000000	245000000
cheese-intake	cholelithiasis	-0.057	-0.52362	0.38651	0.003249	0	0.31851	0.778335	0.934583	4	109000000	110000000
cheese-intake	cholelithiasis	-0.05924	-0.53374	0.38429	0.00351	0	0.32276	0.777271	0.934583	6	53425493	54452767
cheese-intake	cholelithiasis	-0.06102	-0.55147	0.40538	0.003723	0	0.34026	0.779316	0.934753	11	2477450	3362508
cheese-intake	cholelithiasis	-0.04453	-0.38254	0.28337	0.001983	0	0.15887	0.782908	0.935736	1	233000000	234000000
cheese-intake	cholelithiasis	0.063192	-0.4361	0.58503	0.003993	0	0.37296	0.78195	0.935736	9	12044916	12664858
cheese-intake	cholelithiasis	0.108509	-0.96637	1	0.011774	0	1	0.784406	0.935736	14	26395691	27720240
cheese-intake	cholelithiasis	0.060909	-0.44059	0.59813	0.00371	0	0.40481	0.787861	0.936153	8	119000000	120000000
cheese-intake	cholelithiasis	-0.04941	-0.44694	0.34707	0.002441	0	0.22549	0.788371	0.936153	15	78514102	79292536
cheese-intake	cholelithiasis	-0.09841	-1	0.8732	0.009684	0	1	0.789178	0.936264	3	144000000	145000000
cheese-intake	cholelithiasis	0.050997	-0.36857	0.50755	0.002601	0	0.29974	0.790378	0.936264	14	72665320	73373373
cheese-intake	cholelithiasis	-0.06426	-0.63878	0.48274	0.004129	0	0.47022	0.792106	0.937291	9	4596615	5437591
cheese-intake	cholelithiasis	0.058209	-0.45195	0.57134	0.003388	0	0.4039	0.79725	0.937758	1	147000000	150000000
cheese-intake	cholelithiasis	0.106815	-1	1	0.011409	0	1	0.795752	0.937758	3	51953969	54074844
cheese-intake	cholelithiasis	-0.06976	-0.78421	0.58659	0.004867	0	0.84382	0.797634	0.937758	6	49528165	50940767
cheese-intake	cholelithiasis	0.07153	-0.58183	0.78154	0.005116	0	0.77263	0.797879	0.937758	9	14244748	14902924
cheese-intake	cholelithiasis	-0.04984	-0.53695	0.38288	0.002484	0	0.34728	0.795396	0.937758	9	136000000	137000000
cheese-intake	cholelithiasis	-0.04678	-0.42883	0.32737	0.002188	0	0.20776	0.798049	0.937758	10	13208062	14008135
cheese-intake	cholelithiasis	-0.07253	-0.79893	0.59565	0.00526	0	0.77553	0.797202	0.937758	19	56411087	57143509
cheese-intake	cholelithiasis	0.072846	-0.61917	0.85906	0.005307	0	0.98348	0.797628	0.937758	22	16050213	17587474
cheese-intake	cholelithiasis	-0.07625	-0.86697	0.63265	0.005814	0	0.97966	0.798941	0.938029	3	4109394	4835083
cheese-intake	cholelithiasis	0.059406	-0.4552	0.59907	0.003529	0	0.41346	0.799593	0.938209	1	22145630	22740287
cheese-intake	cholelithiasis	-0.06841	-0.76713	0.5551	0.00468	0	0.67481	0.80087	0.938326	4	94757266	96183801
cheese-intake	cholelithiasis	-0.06175	-0.63278	0.47827	0.003813	0	0.47667	0.802277	0.938326	6	55469138	56200985
cheese-intake	cholelithiasis	-0.06413	-0.70408	0.53765	0.004112	0	0.62728	0.800076	0.938326	8	96175631	96900513
cheese-intake	cholelithiasis	0.060236	-0.45997	0.60866	0.003628	0	0.42254	0.802112	0.938326	9	131000000	132000000
cheese-intake	cholelithiasis	0.038248	-0.27524	0.36222	0.001463	0	0.14519	0.803029	0.938326	10	99367801	100000000
cheese-intake	cholelithiasis	0.077382	-0.67555	0.94831	0.005988	0	1	0.803341	0.938326	15	27563173	29141035
cheese-intake	cholelithiasis	-0.08427	-1	0.74195	0.007102	0	1	0.805276	0.939782	3	196000000	196000000
cheese-intake	cholelithiasis	-0.07447	-0.93013	0.65124	0.005546	0	1	0.806565	0.940383	2	169000000	170000000
cheese-intake	cholelithiasis	0.044191	-0.32503	0.42847	0.001953	0	0.2026	0.809239	0.942362	2	62429911	63672118
cheese-intake	cholelithiasis	0.073157	-0.6366	0.90092	0.005352	0	1	0.810063	0.942847	2	102000000	102000000
cheese-intake	cholelithiasis	0.072512	-0.65329	0.91188	0.005258	0	1	0.810441	0.942847	12	71177962	71948185
cheese-intake	cholelithiasis	-0.06172	-0.72841	0.55012	0.00381	0	0.70893	0.810633	0.942847	20	48212976	49236418
cheese-intake	cholelithiasis	0.058086	-0.50186	0.65012	0.003374	0	0.4995	0.811596	0.943567	17	5573785	6305078
cheese-intake	cholelithiasis	-0.04979	-0.55373	0.44028	0.002479	0	0.39061	0.812531	0.943916	1	200000000	201000000
cheese-intake	cholelithiasis	-0.05082	-0.55124	0.43068	0.002582	0	0.35192	0.815238	0.945564	6	136000000	138000000
cheese-intake	cholelithiasis	0.052391	-0.43755	0.57877	0.002745	0	0.39009	0.814846	0.945564	8	25859278	26679135
cheese-intake	cholelithiasis	0.061256	-0.5289	0.72716	0.003752	0	0.64021	0.815506	0.945564	11	16383387	17583948
cheese-intake	cholelithiasis	0.054214	-0.45463	0.59526	0.002939	0	0.41287	0.815665	0.945564	18	3722829	4603961
cheese-intake	cholelithiasis	-0.07128	-0.95951	0.71245	0.005081	0	1	0.818447	0.946918	7	97420208	98173564
cheese-intake	cholelithiasis	0.045889	-0.40694	0.51148	0.002106	0	0.31365	0.824613	0.950794	12	68006683	68839661
cheese-intake	cholelithiasis	-0.03736	-0.42003	0.33359	0.001396	0	0.19854	0.826743	0.951102	2	26894103	28819510
cheese-intake	cholelithiasis	0.079021	-0.90775	1	0.006244	0	1	0.828578	0.951102	10	132000000	133000000
cheese-intake	cholelithiasis	0.062788	-0.65383	0.78153	0.003942	0	0.79426	0.826303	0.951102	11	86629334	87676870
cheese-intake	cholelithiasis	0.053287	-0.49723	0.62411	0.00284	0	0.4676	0.826882	0.951102	12	23923799	25058714
cheese-intake	cholelithiasis	0.073391	-0.807	1	0.005386	0	1	0.827923	0.951102	17	72383473	73741321
cheese-intake	cholelithiasis	0.05013	-0.4951	0.61444	0.002513	0	0.45719	0.829374	0.95145	11	56623495	57675986
cheese-intake	cholelithiasis	0.063662	-0.66763	0.8439	0.004053	0	0.93474	0.829288	0.95145	15	102000000	103000000
cheese-intake	cholelithiasis	0.050105	-0.46995	0.59862	0.002511	0	0.42095	0.830768	0.951917	4	174000000	175000000
cheese-intake	cholelithiasis	-0.04426	-0.51816	0.43642	0.001959	0	0.33231	0.831988	0.952183	3	159000000	161000000
cheese-intake	cholelithiasis	0.065423	-0.71613	0.96497	0.00428	0	1	0.834228	0.95249	2	6306607	7108208
cheese-intake	cholelithiasis	-0.08498	-1	1	0.007221	0	1	0.833994	0.95249	4	127000000	128000000
cheese-intake	cholelithiasis	0.064263	-0.69725	0.88119	0.00413	0	1	0.834637	0.95249	7	157000000	158000000
cheese-intake	cholelithiasis	-0.06251	-0.88896	0.72996	0.003908	0	1	0.840194	0.95302	8	11740	660414
cheese-intake	cholelithiasis	-0.05451	-0.70332	0.571	0.002971	0	0.62161	0.837063	0.95302	12	71948186	73154515
cheese-intake	cholelithiasis	-0.08121	-1	1	0.006595	0	1	0.83957	0.95302	12	114000000	115000000
cheese-intake	cholelithiasis	0.055926	-0.62387	0.78213	0.003128	0	0.79863	0.841612	0.95302	16	1049080	1996492
cheese-intake	cholelithiasis	-0.05161	-0.69322	0.55153	0.002663	0	0.60889	0.843037	0.953291	2	28819511	29627932
cheese-intake	cholelithiasis	0.068275	-0.81622	1	0.004661	0	1	0.844569	0.953291	16	73140782	74135275
cheese-intake	cholelithiasis	0.071683	-0.92571	1	0.005138	0	1	0.845912	0.954216	15	33484268	34410072
cheese-intake	cholelithiasis	0.043812	-0.45737	0.57249	0.00192	0	0.38921	0.847632	0.954359	8	8064601	8589770
cheese-intake	cholelithiasis	-0.07069	-1	0.91884	0.004997	0	1	0.8477	0.954359	13	99402295	100000000
cheese-intake	cholelithiasis	-0.03455	-0.41456	0.34268	0.001194	0	0.19961	0.848207	0.954359	15	57641165	58712954
cheese-intake	cholelithiasis	-0.08033	-1	1	0.006453	0	1	0.852346	0.955575	6	32629240	32682213
cheese-intake	cholelithiasis	-0.05875	-0.92922	0.70527	0.003451	0	1	0.850393	0.955575	10	28734423	29393749
cheese-intake	cholelithiasis	-0.06551	-1	0.86152	0.004292	0	1	0.850724	0.955575	12	46037745	47499603
cheese-intake	cholelithiasis	-0.03927	-0.52979	0.45112	0.001543	0	0.33748	0.856793	0.958204	2	108000000	110000000
cheese-intake	cholelithiasis	-0.03156	-0.39845	0.33975	0.000996	0	0.19048	0.857367	0.958204	2	224000000	225000000
cheese-intake	cholelithiasis	-0.04643	-0.71763	0.60551	0.002156	0	0.69691	0.862239	0.959873	4	78045638	78967715
cheese-intake	cholelithiasis	0.0388	-0.48311	0.57173	0.001505	0	0.39494	0.866452	0.960291	6	156000000	157000000
cheese-intake	cholelithiasis	-0.03491	-0.48241	0.40413	0.001219	0	0.2873	0.866113	0.960291	10	121000000	122000000
cheese-intake	cholelithiasis	-0.0476	-0.74583	0.65653	0.002266	0	0.75804	0.865229	0.960291	12	6023701	6948954
cheese-intake	cholelithiasis	-0.03887	-0.56054	0.4774	0.001511	0	0.40576	0.863844	0.960291	14	92101229	93386328
cheese-intake	cholelithiasis	-0.05198	-0.89305	0.72761	0.002702	0	1	0.867958	0.961131	2	141000000	142000000
cheese-intake	cholelithiasis	0.033343	-0.40236	0.48341	0.001112	0	0.28935	0.868319	0.961255	2	235000000	236000000
cheese-intake	cholelithiasis	-0.05499	-0.99137	0.81942	0.003024	0	1	0.86894	0.961667	7	117000000	118000000
cheese-intake	cholelithiasis	-0.02494	-0.33087	0.28695	0.000622	0	0.12566	0.870033	0.962324	4	148000000	150000000
cheese-intake	cholelithiasis	-0.05502	-1	0.84682	0.003027	0	1	0.872342	0.963303	2	20064518	21084898
cheese-intake	cholelithiasis	0.05244	-0.76184	0.91815	0.00275	0	1	0.872522	0.963303	6	28666365	29529755
cheese-intake	cholelithiasis	-0.03403	-0.52354	0.44013	0.001158	0	0.32956	0.877166	0.96357	1	5362405	6136814
cheese-intake	cholelithiasis	-0.01132	-0.15592	0.13333	0.000128	0	0.02833	0.878791	0.96357	2	45189469	45850047
cheese-intake	cholelithiasis	0.027485	-0.34544	0.4152	0.000755	0	0.20493	0.879651	0.96357	6	31427210	32208901
cheese-intake	cholelithiasis	0.051757	-0.75544	0.98666	0.002679	0	1	0.876105	0.96357	9	116000000	117000000
cheese-intake	cholelithiasis	0.045404	-0.68125	0.81664	0.002062	0	0.89907	0.879311	0.96357	9	124000000	125000000
cheese-intake	cholelithiasis	0.041151	-0.6021	0.70086	0.001693	0	0.71252	0.878099	0.96357	10	59822947	61470383
cheese-intake	cholelithiasis	0.037173	-0.50426	0.62873	0.001382	0	0.4844	0.87571	0.96357	10	112000000	113000000
cheese-intake	cholelithiasis	-0.05613	-1	0.98489	0.003151	0	1	0.879571	0.96357	12	30358378	31067298
cheese-intake	cholelithiasis	-0.03238	-0.46861	0.40023	0.001048	0	0.26804	0.875284	0.96357	16	12793150	13893407
cheese-intake	cholelithiasis	-0.0272	-0.39762	0.32834	0.00074	0	0.18096	0.87585	0.96357	17	77412787	78438332
cheese-intake	cholelithiasis	0.035411	-0.45586	0.51636	0.001254	0	0.34935	0.873546	0.96357	20	62179242	62963627
cheese-intake	cholelithiasis	-0.05076	-0.94628	0.76236	0.002576	0	1	0.875038	0.96357	21	43812792	44815008
cheese-intake	cholelithiasis	0.025543	-0.3542	0.40222	0.000652	0	0.19267	0.886774	0.96365	1	1376205	2215495
cheese-intake	cholelithiasis	-0.03037	-0.5042	0.439	0.000923	0	0.30993	0.888737	0.96365	1	99425001	100000000
cheese-intake	cholelithiasis	0.037377	-0.5853	0.69896	0.001397	0	0.61729	0.887888	0.96365	3	14312008	15150876
cheese-intake	cholelithiasis	0.031784	-0.4453	0.53735	0.00101	0	0.3493	0.884209	0.96365	7	110000000	112000000
cheese-intake	cholelithiasis	0.036933	-0.53414	0.65039	0.001364	0	0.52983	0.885345	0.96365	8	110000000	111000000
cheese-intake	cholelithiasis	0.038187	-0.60535	0.7222	0.001458	0	0.66263	0.889122	0.96365	9	31115154	32253283
cheese-intake	cholelithiasis	0.035831	-0.58422	0.6661	0.001284	0	0.62612	0.886771	0.96365	9	79451036	80137024
cheese-intake	cholelithiasis	-0.03308	-0.54723	0.47887	0.001094	0	0.36232	0.885461	0.96365	12	10176714	10946140
cheese-intake	cholelithiasis	-0.02935	-0.47952	0.40008	0.000861	0	0.26636	0.885644	0.96365	12	103000000	104000000
cheese-intake	cholelithiasis	-0.031	-0.54797	0.45815	0.000961	0	0.37178	0.886934	0.96365	13	34722392	35744568
cheese-intake	cholelithiasis	0.044311	-0.7304	0.87933	0.001963	0	1	0.884663	0.96365	18	63109756	64253143
cheese-intake	cholelithiasis	0.024331	-0.32535	0.38842	0.000592	0	0.17752	0.884043	0.96365	19	762047	1515920
cheese-intake	cholelithiasis	0.039656	-0.58645	0.70604	0.001573	0	0.6432	0.88252	0.96365	20	18959420	19957928
cheese-intake	cholelithiasis	-0.03232	-0.50764	0.42869	0.001044	0	0.30716	0.881842	0.96365	20	58780895	59560457
cheese-intake	cholelithiasis	-0.04148	-0.77154	0.64107	0.00172	0	0.75802	0.885735	0.96365	21	34383795	35729261
cheese-intake	cholelithiasis	0.035743	-0.59933	0.70909	0.001278	0	0.65087	0.894034	0.966699	18	4603962	5575812
cheese-intake	cholelithiasis	-0.03517	-0.66365	0.58894	0.001237	0	0.56406	0.895971	0.966819	3	23426045	24270189
cheese-intake	cholelithiasis	-0.03059	-0.58533	0.50151	0.000936	0	0.44302	0.897039	0.966819	11	77719871	78912252
cheese-intake	cholelithiasis	-0.0219	-0.37443	0.32698	0.00048	0	0.16821	0.897198	0.966819	12	13559528	14656849
cheese-intake	cholelithiasis	-0.03288	-0.66741	0.57163	0.001081	0	0.56473	0.899783	0.968259	5	167000000	168000000
cheese-intake	cholelithiasis	-0.02408	-0.44291	0.37951	0.00058	0	0.23356	0.899802	0.968259	19	17045964	17750518
cheese-intake	cholelithiasis	0.029924	-0.51503	0.6094	0.000895	0	0.4862	0.901232	0.96878	1	211000000	212000000
cheese-intake	cholelithiasis	-0.02749	-0.52788	0.46123	0.000756	0	0.34775	0.902254	0.969097	2	215000000	216000000
cheese-intake	cholelithiasis	0.035624	-0.66138	0.77673	0.001269	0	0.83668	0.902086	0.969097	6	32208902	32454577
cheese-intake	cholelithiasis	-0.02954	-0.63464	0.53945	0.000872	0	0.50132	0.903898	0.970295	2	138000000	140000000
cheese-intake	cholelithiasis	0.02772	-0.50387	0.56124	0.000768	0	0.43505	0.905536	0.970492	6	72290724	73170168
cheese-intake	cholelithiasis	0.019167	-0.31212	0.35522	0.000367	0	0.14862	0.90507	0.970492	8	96900514	98132519
cheese-intake	cholelithiasis	-0.02668	-0.57061	0.49623	0.000712	0	0.38728	0.909343	0.971482	3	59998584	60571139
cheese-intake	cholelithiasis	0.019993	-0.33361	0.39135	0.0004	0	0.1838	0.907762	0.971482	11	68887345	69713996
cheese-intake	cholelithiasis	0.020316	-0.34806	0.3971	0.000413	0	0.19222	0.908608	0.971482	12	16136743	17374895
cheese-intake	cholelithiasis	0.031624	-0.6721	0.73855	0.001	0	0.8158	0.909942	0.971482	15	54332800	55136717
cheese-intake	cholelithiasis	-0.04385	-1	1	0.001923	0	1	0.914414	0.972485	1	113000000	115000000
cheese-intake	cholelithiasis	-0.03718	-1	0.87098	0.001382	0	1	0.913724	0.972485	5	81710195	82720248
cheese-intake	cholelithiasis	0.034587	-0.78268	0.90982	0.001196	0	1	0.913645	0.972485	11	129000000	131000000
cheese-intake	cholelithiasis	-0.02937	-0.69425	0.62802	0.000863	0	0.67909	0.914877	0.972485	14	89482884	90662836
cheese-intake	cholelithiasis	0.035047	-0.81017	0.90832	0.001228	0	1	0.914308	0.972485	19	43317283	43960958
cheese-intake	cholelithiasis	-0.02689	-0.63362	0.57323	0.000723	0	0.54851	0.915675	0.972653	10	131000000	132000000
cheese-intake	cholelithiasis	0.02409	-0.50948	0.59137	0.00058	0	0.45891	0.916752	0.973261	6	3964073	4657086
cheese-intake	cholelithiasis	-0.04128	-1	1	0.001704	0	1	0.919369	0.97443	8	128000000	129000000
cheese-intake	cholelithiasis	-0.02318	-0.54127	0.49009	0.000537	0	0.37173	0.919275	0.97443	14	67891840	68976912
cheese-intake	cholelithiasis	-0.02087	-0.51048	0.45944	0.000435	0	0.32417	0.922885	0.976154	2	10611655	11230349
cheese-intake	cholelithiasis	-0.02231	-0.52605	0.47228	0.000498	0	0.3588	0.923273	0.976154	6	85837204	86818669
cheese-intake	cholelithiasis	-0.01434	-0.31755	0.28968	0.000206	0	0.12131	0.922922	0.976154	17	20402495	21432873
cheese-intake	cholelithiasis	-0.03736	-1	1	0.001396	0	1	0.923964	0.97635	3	139000000	140000000
cheese-intake	cholelithiasis	-0.02516	-0.68477	0.61201	0.000633	0	0.62771	0.923794	0.97635	14	75699502	76694201
cheese-intake	cholelithiasis	0.027575	-0.70811	0.76337	0.00076	0	0.84273	0.924821	0.976519	6	67559695	68547494
cheese-intake	cholelithiasis	0.028408	-0.68659	0.85857	0.000807	0	0.98478	0.925167	0.976519	11	32065772	32830422
cheese-intake	cholelithiasis	0.022336	-0.60842	0.66463	0.000499	0	0.61621	0.933826	0.977778	6	71610788	72290723
cheese-intake	cholelithiasis	-0.02582	-0.80717	0.73131	0.000667	0	0.94673	0.931387	0.977778	6	75461314	77274030
cheese-intake	cholelithiasis	-0.01725	-0.4762	0.4435	0.000298	0	0.29917	0.934761	0.977778	8	62330901	63253462
cheese-intake	cholelithiasis	0.020458	-0.49234	0.56886	0.000419	0	0.41719	0.929704	0.977778	9	119000000	120000000
cheese-intake	cholelithiasis	-0.0252	-0.84444	0.77557	0.000635	0	1	0.934606	0.977778	14	27720241	29029224
cheese-intake	cholelithiasis	0.016035	-0.37629	0.4003	0.000257	0	0.20358	0.931951	0.977778	15	46884072	47693316
cheese-intake	cholelithiasis	-0.0296	-0.96679	0.84895	0.000876	0	1	0.928923	0.977778	16	5782969	6446081
cheese-intake	cholelithiasis	0.026912	-0.74548	0.90162	0.000724	0	1	0.932174	0.977778	16	81437862	82310204
cheese-intake	cholelithiasis	0.015331	-0.35354	0.39408	0.000235	0	0.18629	0.931219	0.977778	16	82310205	83077869
cheese-intake	cholelithiasis	-0.02034	-0.61744	0.56065	0.000414	0	0.50713	0.936488	0.977969	13	109000000	110000000
cheese-intake	cholelithiasis	-0.00922	-0.25018	0.22639	8.51e-05	0	0.07493	0.938311	0.979173	11	60515106	61717117
cheese-intake	cholelithiasis	-0.02503	-0.92462	0.82677	0.000626	0	1	0.938839	0.979195	1	161000000	162000000
cheese-intake	cholelithiasis	0.025135	-0.87632	0.99751	0.000632	0	1	0.94172	0.979736	1	231000000	232000000
cheese-intake	cholelithiasis	0.023807	-0.84094	0.93524	0.000567	0	1	0.941898	0.979736	2	211000000	213000000
cheese-intake	cholelithiasis	-0.01502	-0.47824	0.45195	0.000226	0	0.31998	0.941695	0.979736	6	123000000	124000000
cheese-intake	cholelithiasis	0.017392	-0.51207	0.54737	0.000302	0	0.38923	0.940964	0.979736	12	40017397	41198229
cheese-intake	cholelithiasis	0.016565	-0.48244	0.51779	0.000274	0	0.3551	0.941679	0.979736	18	74471746	75240760
cheese-intake	cholelithiasis	0.015079	-0.42756	0.4641	0.000227	0	0.27532	0.940929	0.979736	21	37303549	38046449
cheese-intake	cholelithiasis	0.020923	-0.67946	0.72514	0.000438	0	0.76929	0.942209	0.979796	1	58387484	59889045
cheese-intake	cholelithiasis	0.020457	-0.72946	0.78556	0.000419	0	0.9357	0.945943	0.983149	2	204000000	205000000
cheese-intake	cholelithiasis	-0.01522	-0.50262	0.4707	0.000232	0	0.31213	0.945883	0.983149	6	32539568	32586784
cheese-intake	cholelithiasis	-0.01626	-0.57894	0.54882	0.000264	0	0.4781	0.94774	0.984486	11	22368744	23164544
cheese-intake	cholelithiasis	0.014693	-0.53901	0.57172	0.000216	0	0.43463	0.952053	0.984826	1	224000000	225000000
cheese-intake	cholelithiasis	-0.0127	-0.45494	0.42858	0.000161	0	0.28151	0.948703	0.984826	2	49114133	49849185
cheese-intake	cholelithiasis	-0.01862	-0.74248	0.70328	0.000347	0	0.79459	0.948734	0.984826	3	137000000	139000000
cheese-intake	cholelithiasis	0.010808	-0.34689	0.36629	0.000117	0	0.17333	0.94996	0.984826	5	131000000	133000000
cheese-intake	cholelithiasis	0.016733	-0.67928	0.70371	0.00028	0	0.78031	0.951268	0.984826	6	38688721	39785907
cheese-intake	cholelithiasis	0.023286	-1	1	0.000542	0	1	0.951394	0.984826	7	80055722	81533566
cheese-intake	cholelithiasis	-0.01877	-0.92666	0.86428	0.000352	0	1	0.95392	0.98507	5	42856333	44049878
cheese-intake	cholelithiasis	0.015639	-0.6198	0.66169	0.000245	0	0.61237	0.953233	0.98507	8	61324890	62330900
cheese-intake	cholelithiasis	0.01993	-0.90195	0.94235	0.000397	0	1	0.953763	0.98507	17	66757557	68176219
cheese-intake	cholelithiasis	0.011256	-0.39404	0.42804	0.000127	0	0.22653	0.95381	0.98507	21	16873444	18222037
cheese-intake	cholelithiasis	0.012393	-0.48807	0.50472	0.000154	0	0.34532	0.955644	0.985795	6	159000000	160000000
cheese-intake	cholelithiasis	-0.0149	-0.65507	0.64592	0.000222	0	0.62261	0.956193	0.985862	14	74245429	75699501
cheese-intake	cholelithiasis	-0.01192	-0.51476	0.4981	0.000142	0	0.35958	0.957728	0.985894	3	142000000	143000000
cheese-intake	cholelithiasis	0.012086	-0.49508	0.50884	0.000146	0	0.36035	0.957567	0.985894	6	45408422	46430701
cheese-intake	cholelithiasis	0.013121	-0.61174	0.64096	0.000172	0	0.61024	0.960269	0.987049	1	195000000	196000000
cheese-intake	cholelithiasis	-0.01319	-0.68953	0.64033	0.000174	0	0.66784	0.961772	0.987197	3	112000000	112000000
cheese-intake	cholelithiasis	-0.01509	-0.87645	0.78597	0.000228	0	1	0.961865	0.987197	11	125000000	126000000
cheese-intake	cholelithiasis	-0.01844	-1	1	0.00034	0	1	0.963545	0.98754	3	73606613	74383137
cheese-intake	cholelithiasis	-0.01059	-0.53765	0.53288	0.000112	0	0.42956	0.963735	0.98754	5	157000000	158000000
cheese-intake	cholelithiasis	0.009717	-0.55527	0.56449	9.44e-05	0	0.48389	0.966794	0.988079	4	186000000	187000000
cheese-intake	cholelithiasis	0.012184	-0.74184	0.80598	0.000148	0	0.91142	0.96759	0.988079	6	42103739	43770626
cheese-intake	cholelithiasis	-0.0111	-0.65899	0.63107	0.000123	0	0.62065	0.967239	0.988079	7	40261241	41415925
cheese-intake	cholelithiasis	-0.00825	-0.48647	0.4655	6.8e-05	0	0.32244	0.969655	0.988095	1	40200951	41093875
cheese-intake	cholelithiasis	0.00799	-0.45509	0.45282	6.38e-05	0	0.28783	0.969218	0.988095	1	150000000	151000000
cheese-intake	cholelithiasis	-0.00749	-0.47007	0.4453	5.62e-05	0	0.29864	0.969495	0.988095	10	44893847	46327144
cheese-intake	cholelithiasis	0.009558	-0.6051	0.62939	9.14e-05	0	0.5633	0.970549	0.988484	22	35368342	36135968
cheese-intake	cholelithiasis	-0.00369	-0.20791	0.19995	1.36e-05	0	0.05476	0.971598	0.98903	19	45893308	46765060
cheese-intake	cholelithiasis	0.008514	-0.58096	0.61392	7.25e-05	0	0.55358	0.972454	0.989282	9	23091194	23859374
cheese-intake	cholelithiasis	-0.00595	-0.37925	0.35973	3.54e-05	0	0.18261	0.972871	0.989282	15	32177321	33484267
cheese-intake	cholelithiasis	0.01125	-0.91217	0.94447	0.000127	0	1	0.973482	0.989643	8	101000000	103000000
cheese-intake	cholelithiasis	0.00706	-0.49875	0.51346	4.98e-05	0	0.36514	0.974481	0.989947	8	135000000	136000000
cheese-intake	cholelithiasis	-0.00875	-0.68533	0.6729	7.66e-05	0	0.68804	0.974878	0.990018	5	71468652	73314061
cheese-intake	cholelithiasis	0.00621	-0.45602	0.47991	3.86e-05	0	0.30302	0.976617	0.990127	1	167000000	168000000
cheese-intake	cholelithiasis	0.008227	-0.81957	0.82237	6.77e-05	0	1	0.979066	0.990291	7	124000000	125000000
cheese-intake	cholelithiasis	-0.00758	-0.72828	0.70104	5.74e-05	0	0.82008	0.978413	0.990291	12	96828315	97814021
cheese-intake	cholelithiasis	-0.00649	-0.77851	0.7798	4.21e-05	0	0.92759	0.983337	0.99208	2	107000000	107000000
cheese-intake	cholelithiasis	0.00618	-0.98791	0.97479	3.82e-05	0	1	0.985934	0.992365	1	120000000	146000000
cheese-intake	cholelithiasis	0.004432	-0.60467	0.60706	1.96e-05	0	0.52983	0.986419	0.992594	9	93441051	94175374
cheese-intake	cholelithiasis	0.002726	-0.4228	0.41086	7.43e-06	0	0.24301	0.988911	0.993635	1	109000000	110000000
cheese-intake	cholelithiasis	-0.00284	-0.42706	0.41415	8.05e-06	0	0.24961	0.988285	0.993635	2	174000000	175000000
cheese-intake	cholelithiasis	-0.00224	-0.33593	0.33681	5e-06	0	0.15096	0.989089	0.993635	12	122000000	123000000
cheese-intake	cholelithiasis	-0.00293	-0.81291	0.83284	8.56e-06	0	1	0.992559	0.996211	1	27992666	29188426
cheese-intake	cholelithiasis	-0.00245	-0.72022	0.67931	5.98e-06	0	0.7297	0.993113	0.996212	1	242000000	242000000
cheese-intake	cholelithiasis	-4.29e-05	-0.81119	0.80273	1.84e-09	0	1	0.999892	0.999954	11	85869060	86629333
cheese-intake	cholelithiasis	-1.54e-05	-0.63452	0.62321	2.36e-10	0	0.625	0.999954	0.999954	17	44865833	45883901
cheese-intake	cholelithiasis	NA	NA	NA	NA	NA	NA	NA	NA	2	191000000	193000000
cheese-intake	cholelithiasis	NA	NA	NA	NA	NA	NA	NA	NA	4	24764725	25832018
cheese-intake	cholelithiasis	NA	NA	NA	NA	NA	NA	NA	NA	6	69294228	70363348

## Sheet: Table S2
Supplementary Table S2.The result of local genetic correlation analysis(cholelithiasis vs dried fruit intake)
phen1	phen2	log2FoldChange	rho.lower	rho.upper	r2	r2.lower	r2.upper	p	padj	CHR	START	STOP
dried-fruit-intake	cholelithiasis	0.952207	0.60259	1	0.906699	0.36311	1	1.09e-06	0.0021	10	64069688	65400431
dried-fruit-intake	cholelithiasis	-0.90662	-1	-0.53005	0.821957	0.28096	1	9.92e-06	0.004674	4	2468936	3549229
dried-fruit-intake	cholelithiasis	-0.75336	-1	-0.45529	0.567543	0.20728	1	5.38e-06	0.004674	11	10370101	11081299
dried-fruit-intake	cholelithiasis	-0.46022	-0.67683	-0.25924	0.211802	0.06721	0.4581	1.7e-05	0.006568	19	45040933	45893307
dried-fruit-intake	cholelithiasis	-0.60791	-0.93373	-0.34038	0.369555	0.11586	0.87185	3.04e-05	0.010659	5	176000000	178000000
dried-fruit-intake	cholelithiasis	-0.82677	-1	-0.45031	0.683542	0.20278	1	5.51e-05	0.015171	17	37361179	38880481
dried-fruit-intake	cholelithiasis	-0.73991	-1	-0.39756	0.547466	0.15805	1	5.97e-05	0.01535	19	18504868	19749166
dried-fruit-intake	cholelithiasis	1	0.42958	1	1	0.18454	1	0.00012	0.022062	14	27720241	29029224
dried-fruit-intake	cholelithiasis	-0.67927	-1	-0.34386	0.461408	0.11824	1	0.000173	0.02897	1	153000000	155000000
dried-fruit-intake	cholelithiasis	-0.57845	-0.9458	-0.28466	0.334606	0.08103	0.89454	0.000289	0.034204	12	108000000	109000000
dried-fruit-intake	cholelithiasis	0.781532	0.3795	1	0.610792	0.14402	1	0.000369	0.034747	15	27563173	29141035
dried-fruit-intake	cholelithiasis	-0.8349	-1	-0.38035	0.697063	0.14466	1	0.000545	0.045168	10	50145674	51724039
dried-fruit-intake	cholelithiasis	-0.78918	-1	-0.37287	0.622808	0.13904	1	0.000586	0.047118	7	103000000	104000000
dried-fruit-intake	cholelithiasis	0.906127	0.3977	1	0.821067	0.15816	1	0.000626	0.048329	2	54688235	55663336
dried-fruit-intake	cholelithiasis	-0.75182	-1	-0.37679	0.565226	0.14197	1	0.000823	0.05563	6	31106494	31250556
dried-fruit-intake	cholelithiasis	0.715783	0.30909	1	0.512345	0.09554	1	0.000977	0.057785	2	102000000	102000000
dried-fruit-intake	cholelithiasis	0.450225	0.18856	0.81569	0.202703	0.03555	0.66535	0.001015	0.058436	9	14902925	15839403
dried-fruit-intake	cholelithiasis	1	0.38664	1	1	0.15016	1	0.001461	0.072258	1	234000000	235000000
dried-fruit-intake	cholelithiasis	1	0.35462	1	1	0.12586	1	0.001568	0.074263	1	185000000	186000000
dried-fruit-intake	cholelithiasis	0.863235	0.34332	1	0.745174	0.11787	1	0.001592	0.074263	7	23106681	24151099
dried-fruit-intake	cholelithiasis	-0.7704	-1	-0.31861	0.593518	0.10151	1	0.001767	0.078347	6	91097025	92015279
dried-fruit-intake	cholelithiasis	0.793301	0.317	1	0.629327	0.10121	1	0.001947	0.08344	13	50419897	51554236
dried-fruit-intake	cholelithiasis	0.918262	0.35932	1	0.843204	0.12911	1	0.002307	0.087634	14	88208596	89482883
dried-fruit-intake	cholelithiasis	-0.79881	-1	-0.29647	0.638098	0.08807	1	0.0023	0.087634	18	11872227	12735558
dried-fruit-intake	cholelithiasis	-0.5761	-1	-0.2171	0.331886	0.04738	1	0.00266	0.092861	4	38984839	39820061
dried-fruit-intake	cholelithiasis	0.889334	0.33521	1	0.790915	0.11236	1	0.002676	0.092861	6	63979	1380679
dried-fruit-intake	cholelithiasis	0.840648	0.32726	1	0.706689	0.1071	1	0.002843	0.09387	17	16405208	17326540
dried-fruit-intake	cholelithiasis	-0.7816	-1	-0.29435	0.610901	0.08664	1	0.002916	0.095343	15	53263127	54332799
dried-fruit-intake	cholelithiasis	-0.95348	-1	-0.36377	0.909131	0.13233	1	0.003169	0.09962	1	31639218	33066846
dried-fruit-intake	cholelithiasis	0.746953	0.26954	1	0.557938	0.07274	1	0.0031	0.09962	20	3736552	4591847
dried-fruit-intake	cholelithiasis	-0.56028	-1	-0.19877	0.313915	0.03953	1	0.003856	0.11147	20	56951774	57924037
dried-fruit-intake	cholelithiasis	-0.59599	-1	-0.20893	0.355199	0.04365	1	0.004007	0.111999	16	77739133	78280636
dried-fruit-intake	cholelithiasis	-0.96797	-1	-0.32711	0.936961	0.10766	1	0.004539	0.120495	6	21295865	22199713
dried-fruit-intake	cholelithiasis	-0.90003	-1	-0.29627	0.81006	0.08867	1	0.005236	0.123922	6	153000000	154000000
dried-fruit-intake	cholelithiasis	-0.85974	-1	-0.27285	0.739154	0.07485	1	0.005153	0.123922	9	138000000	138000000
dried-fruit-intake	cholelithiasis	-0.64785	-1	-0.21054	0.419708	0.04503	1	0.005324	0.124083	4	35993839	36671801
dried-fruit-intake	cholelithiasis	0.624202	0.18679	1	0.389628	0.03489	1	0.005626	0.126694	7	90660832	92530165
dried-fruit-intake	cholelithiasis	0.711464	0.22919	1	0.506181	0.05312	1	0.005541	0.126694	15	26392948	27563172
dried-fruit-intake	cholelithiasis	0.887892	0.26928	1	0.788353	0.07251	1	0.005648	0.126694	19	3085447	3893909
dried-fruit-intake	cholelithiasis	0.648225	0.20048	1	0.420196	0.04077	1	0.005705	0.127234	2	62429911	63672118
dried-fruit-intake	cholelithiasis	0.816605	0.26531	1	0.666844	0.07064	1	0.00589	0.129161	6	46430702	47313443
dried-fruit-intake	cholelithiasis	-0.61606	-1	-0.19092	0.37953	0.03656	1	0.006465	0.137805	2	230000000	231000000
dried-fruit-intake	cholelithiasis	0.824475	0.24649	1	0.679759	0.06237	1	0.006927	0.14292	14	26395691	27720240
dried-fruit-intake	cholelithiasis	-0.76909	-1	-0.22992	0.591501	0.05445	1	0.007083	0.144343	7	48984626	49632426
dried-fruit-intake	cholelithiasis	0.754138	0.23267	1	0.568725	0.05442	1	0.007262	0.144682	2	35609258	36120743
dried-fruit-intake	cholelithiasis	-0.53722	-1	-0.15906	0.288606	0.02631	1	0.007316	0.144749	6	25684630	26396200
dried-fruit-intake	cholelithiasis	-0.42972	-0.77038	-0.12469	0.184663	0.01569	0.59349	0.007503	0.145465	6	31427210	32208901
dried-fruit-intake	cholelithiasis	-0.62467	-1	-0.1747	0.390212	0.03121	1	0.007848	0.14698	7	110000000	112000000
dried-fruit-intake	cholelithiasis	-0.31807	-0.5737	-0.08742	0.101169	0.00782	0.32913	0.007813	0.14698	19	45893308	46765060
dried-fruit-intake	cholelithiasis	-0.61562	-1	-0.17229	0.378985	0.03021	1	0.008014	0.147926	5	167000000	168000000
dried-fruit-intake	cholelithiasis	-0.61071	-1	-0.16471	0.372969	0.02734	1	0.008463	0.154735	10	13208062	14008135
dried-fruit-intake	cholelithiasis	-1	-1	-0.20195	1	0.05245	1	0.008788	0.156172	7	63311298	64216135
dried-fruit-intake	cholelithiasis	-0.5966	-1	-0.15659	0.355926	0.02558	1	0.008903	0.156172	12	112000000	114000000
dried-fruit-intake	cholelithiasis	-0.60631	-1	-0.16149	0.367617	0.02672	1	0.009658	0.160685	12	119000000	121000000
dried-fruit-intake	cholelithiasis	-0.49818	-1	-0.13489	0.248179	0.01826	1	0.009924	0.161555	12	14656850	16136742
dried-fruit-intake	cholelithiasis	-0.541	-1	-0.13296	0.292686	0.01838	1	0.00999	0.161878	6	51826424	52598879
dried-fruit-intake	cholelithiasis	0.749145	0.20201	1	0.561217	0.04176	1	0.010309	0.163674	4	146000000	147000000
dried-fruit-intake	cholelithiasis	0.764773	0.19101	1	0.584878	0.03918	1	0.010874	0.17053	6	3964073	4657086
dried-fruit-intake	cholelithiasis	-0.50379	-1	-0.12436	0.253803	0.01728	1	0.011391	0.173924	6	33864263	34979270
dried-fruit-intake	cholelithiasis	0.487647	0.11	0.97053	0.2378	0.01321	0.94192	0.012303	0.177634	1	198000000	199000000
dried-fruit-intake	cholelithiasis	0.755859	0.18322	1	0.571323	0.03504	1	0.012262	0.177634	2	65938003	67224027
dried-fruit-intake	cholelithiasis	-0.52625	-1	-0.12371	0.276938	0.01633	1	0.012581	0.179102	6	27261036	28666364
dried-fruit-intake	cholelithiasis	0.611892	0.14568	1	0.374412	0.02255	1	0.013023	0.179451	5	68006994	71468651
dried-fruit-intake	cholelithiasis	-0.45613	-0.81699	-0.10169	0.208057	0.01074	0.66748	0.012713	0.179451	6	31320269	31427209
dried-fruit-intake	cholelithiasis	0.478467	0.10877	0.95974	0.22893	0.01255	0.9211	0.01295	0.179451	19	13213187	13968319
dried-fruit-intake	cholelithiasis	-0.70325	-1	-0.17414	0.494565	0.03295	1	0.013138	0.179795	6	28666365	29529755
dried-fruit-intake	cholelithiasis	-0.7825	-1	-0.19216	0.61231	0.03899	1	0.013162	0.179795	11	35500368	36331189
dried-fruit-intake	cholelithiasis	-0.54488	-1	-0.14969	0.296891	0.02291	1	0.013242	0.17989	6	31250557	31320268
dried-fruit-intake	cholelithiasis	-0.51522	-1	-0.11262	0.265456	0.0145	1	0.013427	0.181122	10	126000000	127000000
dried-fruit-intake	cholelithiasis	0.599111	0.12149	1	0.358934	0.01756	1	0.01401	0.184468	6	129000000	130000000
dried-fruit-intake	cholelithiasis	-0.6413	-1	-0.13952	0.411268	0.02133	1	0.013955	0.184468	9	81161598	82601465
dried-fruit-intake	cholelithiasis	0.782918	0.17142	1	0.61296	0.0316	1	0.014151	0.185069	13	111000000	112000000
dried-fruit-intake	cholelithiasis	-0.62372	-1	-0.15107	0.389021	0.02406	1	0.014363	0.186577	6	139000000	140000000
dried-fruit-intake	cholelithiasis	-0.83343	-1	-0.19204	0.694597	0.04048	1	0.014354	0.186577	10	128000000	129000000
dried-fruit-intake	cholelithiasis	-0.39957	-0.7691	-0.08562	0.159659	0.00843	0.59151	0.014576	0.187444	12	97814022	99244337
dried-fruit-intake	cholelithiasis	-0.61471	-1	-0.12788	0.377864	0.01925	1	0.015492	0.194057	20	47203837	48212975
dried-fruit-intake	cholelithiasis	0.801223	0.1695	1	0.641958	0.0316	1	0.016119	0.200888	2	169000000	170000000
dried-fruit-intake	cholelithiasis	-0.51942	-1	-0.10747	0.269799	0.01276	1	0.016795	0.201856	8	8589771	9167795
dried-fruit-intake	cholelithiasis	0.481947	0.08532	1	0.232273	0.00916	1	0.017225	0.202952	21	27774351	28616539
dried-fruit-intake	cholelithiasis	0.657866	0.13031	1	0.432788	0.01911	1	0.017423	0.204307	5	73314062	74245354
dried-fruit-intake	cholelithiasis	-0.4038	-1	-0.07001	0.163053	0.00646	1	0.017573	0.204825	2	234000000	235000000
dried-fruit-intake	cholelithiasis	-0.74118	-1	-0.14466	0.54935	0.02288	1	0.018907	0.212041	16	8341013	9104469
dried-fruit-intake	cholelithiasis	-0.83215	-1	-0.16725	0.69247	0.03258	1	0.01962	0.216883	16	76635468	77270665
dried-fruit-intake	cholelithiasis	-0.6356	-1	-0.12668	0.403983	0.01934	1	0.0198	0.218256	4	17290237	18753263
dried-fruit-intake	cholelithiasis	-0.45083	-1	-0.07464	0.203251	0.00712	1	0.020071	0.220605	2	26894103	28819510
dried-fruit-intake	cholelithiasis	-0.62827	-1	-0.11806	0.394722	0.01606	1	0.020569	0.222912	22	27952442	29457601
dried-fruit-intake	cholelithiasis	0.577367	0.10716	1	0.333353	0.01334	1	0.021108	0.224339	14	23985937	24906056
dried-fruit-intake	cholelithiasis	0.7266	0.14144	1	0.527947	0.02549	1	0.02107	0.224339	14	36422078	37282012
dried-fruit-intake	cholelithiasis	0.840009	0.17067	1	0.705616	0.03372	1	0.020973	0.224339	18	76231686	77148137
dried-fruit-intake	cholelithiasis	-0.56061	-1	-0.09301	0.314279	0.01199	1	0.021536	0.227458	9	1103599	1874961
dried-fruit-intake	cholelithiasis	-0.68621	-1	-0.12308	0.470883	0.01994	1	0.021628	0.227458	13	112000000	112000000
dried-fruit-intake	cholelithiasis	-0.41998	-0.94665	-0.06368	0.176383	0.00643	0.89614	0.021885	0.228813	1	217000000	217000000
dried-fruit-intake	cholelithiasis	-0.4541	-1	-0.07557	0.206208	0.00759	1	0.022207	0.230929	10	46327145	49197320
dried-fruit-intake	cholelithiasis	-0.63207	-1	-0.10473	0.399513	0.01463	1	0.02326	0.238729	4	29758400	30455555
dried-fruit-intake	cholelithiasis	0.909112	0.16745	1	0.826484	0.03482	1	0.023848	0.240219	4	9482868	9916156
dried-fruit-intake	cholelithiasis	-0.58261	-1	-0.08177	0.33943	0.01025	1	0.023956	0.240259	16	54866096	55907389
dried-fruit-intake	cholelithiasis	-0.61846	-1	-0.10027	0.382491	0.01569	1	0.024135	0.240598	14	104000000	105000000
dried-fruit-intake	cholelithiasis	-0.48613	-1	-0.07607	0.236324	0.00798	1	0.02426	0.241228	5	155000000	155000000
dried-fruit-intake	cholelithiasis	-0.71491	-1	-0.11127	0.511102	0.01894	1	0.025804	0.248831	9	83455503	85135751
dried-fruit-intake	cholelithiasis	-0.58851	-1	-0.07789	0.346349	0.01068	1	0.027029	0.248831	14	55292833	56206430
dried-fruit-intake	cholelithiasis	-0.48395	-1	-0.07381	0.23421	0.00736	1	0.026908	0.248831	15	22799927	24099946
dried-fruit-intake	cholelithiasis	-0.33937	-0.66566	-0.04473	0.115175	0.00309	0.44311	0.025873	0.248831	18	20009697	21622716
dried-fruit-intake	cholelithiasis	0.562753	0.07487	1	0.316691	0.00846	1	0.025848	0.248831	18	70540350	71491860
dried-fruit-intake	cholelithiasis	0.697569	0.10464	1	0.486602	0.01589	1	0.028061	0.249448	16	27443062	29043177
dried-fruit-intake	cholelithiasis	0.436056	0.05402	0.92751	0.190145	0.005	0.86028	0.028517	0.251282	2	23538528	24669224
dried-fruit-intake	cholelithiasis	-0.42759	-0.90131	-0.04503	0.182832	0.00468	0.81236	0.029805	0.25898	4	36671802	37880860
dried-fruit-intake	cholelithiasis	-0.54681	-1	-0.05889	0.298999	0.00701	1	0.030074	0.260731	8	20135629	20812107
dried-fruit-intake	cholelithiasis	-0.69769	-1	-0.07849	0.486776	0.01274	1	0.030232	0.261178	5	86493764	87943482
dried-fruit-intake	cholelithiasis	0.986073	0.13225	1	0.972341	0.03047	1	0.030396	0.261178	11	19780785	20686336
dried-fruit-intake	cholelithiasis	-0.42708	-0.89458	-0.03641	0.182399	0.00368	0.80027	0.030775	0.263261	6	23939307	24950379
dried-fruit-intake	cholelithiasis	-0.23263	-0.4532	-0.02176	0.054119	0.00135	0.20539	0.030774	0.263261	11	60515106	61717117
dried-fruit-intake	cholelithiasis	-0.43216	-1	-0.04902	0.186765	0.00447	1	0.031568	0.268234	11	69713997	71242834
dried-fruit-intake	cholelithiasis	-0.46577	-1	-0.04197	0.216941	0.00574	1	0.031939	0.268515	7	136000000	138000000
dried-fruit-intake	cholelithiasis	0.635004	0.07627	1	0.40323	0.01005	1	0.032172	0.269821	3	104000000	105000000
dried-fruit-intake	cholelithiasis	0.467799	0.04773	1	0.218836	0.00457	1	0.032433	0.271426	12	122000000	123000000
dried-fruit-intake	cholelithiasis	0.713393	0.05675	1	0.508929	0.01053	1	0.032908	0.273726	1	186000000	187000000
dried-fruit-intake	cholelithiasis	-0.45138	-1	-0.03767	0.203739	0.00391	1	0.033	0.273726	3	17182495	19030988
dried-fruit-intake	cholelithiasis	-0.44983	-1	-0.04396	0.202351	0.00464	1	0.033134	0.273726	11	134000000	135000000
dried-fruit-intake	cholelithiasis	0.605048	0.07775	1	0.366083	0.01079	1	0.033433	0.274077	4	32746821	33640822
dried-fruit-intake	cholelithiasis	0.662362	0.06529	1	0.438723	0.01157	1	0.033603	0.274077	5	161000000	162000000
dried-fruit-intake	cholelithiasis	0.371423	0.02835	0.84653	0.137955	0.00242	0.71661	0.033894	0.274237	11	87150	1061399
dried-fruit-intake	cholelithiasis	-0.43785	-0.98724	-0.03006	0.191714	0.00451	0.97465	0.034133	0.27549	18	24088164	25305260
dried-fruit-intake	cholelithiasis	-0.69388	-1	-0.05801	0.481462	0.01069	1	0.035113	0.278166	6	68547495	69294227
dried-fruit-intake	cholelithiasis	-0.60407	-1	-0.05962	0.364904	0.00896	1	0.035642	0.279838	1	86017268	86761554
dried-fruit-intake	cholelithiasis	0.406731	0.02915	0.88739	0.16543	0.00296	0.78746	0.036196	0.281504	2	60775067	62429910
dried-fruit-intake	cholelithiasis	-0.69206	-1	-0.04583	0.478948	0.00939	1	0.037697	0.286372	1	181000000	182000000
dried-fruit-intake	cholelithiasis	-0.4484	-1	-0.01761	0.201058	0.00333	1	0.038245	0.286372	11	21442723	22368743
dried-fruit-intake	cholelithiasis	0.617667	0.05556	1	0.381512	0.00727	1	0.038302	0.286372	16	89106305	90292787
dried-fruit-intake	cholelithiasis	0.425585	0.02816	0.94336	0.181123	0.0034	0.88993	0.038058	0.286372	20	62179242	62963627
dried-fruit-intake	cholelithiasis	-0.57846	-1	-0.04775	0.334617	0.00747	1	0.039791	0.291853	1	21416122	22145629
dried-fruit-intake	cholelithiasis	-0.54016	-1	-0.02918	0.291768	0.00497	1	0.040023	0.292485	3	27614909	28649810
dried-fruit-intake	cholelithiasis	0.52782	0.0306	1	0.278594	0.0047	1	0.040029	0.292485	9	23091194	23859374
dried-fruit-intake	cholelithiasis	-0.34715	-0.73836	-0.01901	0.120514	0.00176	0.54518	0.04017	0.29296	6	9020711	10416550
dried-fruit-intake	cholelithiasis	-0.49191	-1	-0.0301	0.241979	0.00502	1	0.040579	0.294521	3	151000000	152000000
dried-fruit-intake	cholelithiasis	-0.39834	-0.88666	-0.01617	0.158674	0.0021	0.78616	0.041239	0.295839	1	205000000	206000000
dried-fruit-intake	cholelithiasis	-0.62784	-1	-0.02422	0.394184	0.00782	1	0.041777	0.296949	19	56411087	57143509
dried-fruit-intake	cholelithiasis	-0.75937	-1	-0.04866	0.576637	0.01294	1	0.043326	0.305577	9	34704545	36749273
dried-fruit-intake	cholelithiasis	0.572444	0.02508	1	0.327692	0.00637	1	0.0437	0.30613	17	51110386	52102649
dried-fruit-intake	cholelithiasis	-0.49852	-1	-0.01478	0.248518	0.00396	1	0.045345	0.311072	7	99465541	101000000
dried-fruit-intake	cholelithiasis	0.642827	0.02171	1	0.413226	0.00584	1	0.045846	0.312498	10	30919470	32457293
dried-fruit-intake	cholelithiasis	0.315488	-0.00251	0.65828	0.099532	0	0.43333	0.046809	0.317939	3	141000000	142000000
dried-fruit-intake	cholelithiasis	-0.5123	-1	-0.0014	0.262448	0.0042	1	0.047281	0.31834	19	34633275	35649343
dried-fruit-intake	cholelithiasis	-0.60044	-1	-0.02922	0.360524	0.00534	1	0.047607	0.319979	6	106000000	107000000
dried-fruit-intake	cholelithiasis	-0.60974	-1	-0.01768	0.371781	0.00492	1	0.048006	0.321539	3	152000000	153000000
dried-fruit-intake	cholelithiasis	-0.53099	-1	-0.00109	0.28195	0.00391	1	0.049337	0.325891	1	159000000	160000000
dried-fruit-intake	cholelithiasis	0.305346	-0.00105	0.65479	0.093236	0	0.42875	0.049895	0.325891	9	15839404	16658377
dried-fruit-intake	cholelithiasis	-0.41697	-0.94362	-0.0091	0.173865	0.00268	0.89043	0.05047	0.328353	1	40200951	41093875
dried-fruit-intake	cholelithiasis	0.478109	-0.01184	1	0.228588	0	1	0.051911	0.333352	17	80459150	81192460
dried-fruit-intake	cholelithiasis	-0.43375	-1	0.00562	0.188137	0	1	0.052395	0.333962	2	195000000	196000000
dried-fruit-intake	cholelithiasis	-0.47086	-1	-0.00056	0.221705	0.00269	1	0.052544	0.333962	8	16988031	17492672
dried-fruit-intake	cholelithiasis	-0.57732	-1	-0.00242	0.333293	0.00419	1	0.052359	0.333962	8	23788495	24863243
dried-fruit-intake	cholelithiasis	0.498111	-0.01746	1	0.248115	0	1	0.052536	0.333962	9	114000000	115000000
dried-fruit-intake	cholelithiasis	0.294967	0.00489	0.62597	0.087005	0.00105	0.39184	0.052444	0.333962	19	17750519	18504867
dried-fruit-intake	cholelithiasis	0.538664	-0.01109	1	0.290158	0	1	0.052952	0.3349	3	191000000	191000000
dried-fruit-intake	cholelithiasis	-0.35069	-0.76315	0.0007	0.122982	0	0.58239	0.053572	0.338265	15	47693317	49260006
dried-fruit-intake	cholelithiasis	0.499719	-0.0099	1	0.249719	0	1	0.053825	0.338946	18	64253144	65294195
dried-fruit-intake	cholelithiasis	-0.42683	-1	0.01554	0.182181	0	1	0.054109	0.339987	1	70992906	72513119
dried-fruit-intake	cholelithiasis	-0.57966	-1	-0.00348	0.33601	0.0043	1	0.055196	0.343207	9	133000000	134000000
dried-fruit-intake	cholelithiasis	0.406127	-0.01801	0.95019	0.164939	0	0.90287	0.055118	0.343207	17	78438333	79333774
dried-fruit-intake	cholelithiasis	-0.36167	-0.80527	0.00242	0.130802	0	0.64846	0.055845	0.344172	16	12793150	13893407
dried-fruit-intake	cholelithiasis	0.477555	-0.00375	1	0.228059	0	1	0.056312	0.345764	15	98828262	99925972
dried-fruit-intake	cholelithiasis	0.650286	-0.0117	1	0.422872	0	1	0.056803	0.347301	15	64339946	66355634
dried-fruit-intake	cholelithiasis	0.565503	-0.02084	1	0.319793	0	1	0.057648	0.351349	7	151000000	152000000
dried-fruit-intake	cholelithiasis	0.517339	-0.02416	1	0.26764	0	1	0.058404	0.352256	7	104000000	105000000
dried-fruit-intake	cholelithiasis	-0.30431	-0.74707	0.0043	0.092606	0	0.55811	0.058793	0.353229	7	87836642	89330087
dried-fruit-intake	cholelithiasis	-0.41877	-1	0.01208	0.175366	0	1	0.059526	0.353263	1	41093876	41977966
dried-fruit-intake	cholelithiasis	-0.45281	-1	0.01453	0.205034	0	1	0.059187	0.353263	3	14312008	15150876
dried-fruit-intake	cholelithiasis	-0.535	-1	0.02183	0.286222	0	1	0.059635	0.353263	6	26396201	27261035
dried-fruit-intake	cholelithiasis	0.546855	-0.01874	1	0.299051	0	1	0.059782	0.353263	17	2699136	3430440
dried-fruit-intake	cholelithiasis	-0.6196	-1	0.03239	0.383909	0	1	0.059793	0.353263	18	56832313	57635821
dried-fruit-intake	cholelithiasis	0.541376	-0.02168	1	0.293088	0	1	0.060871	0.356356	20	4591848	5379450
dried-fruit-intake	cholelithiasis	-0.45442	-1	0.00554	0.206495	0	1	0.061927	0.359267	3	120000000	121000000
dried-fruit-intake	cholelithiasis	0.59491	-0.02313	1	0.353918	0	1	0.062502	0.361517	13	34722392	35744568
dried-fruit-intake	cholelithiasis	-0.53918	-1	0.02551	0.29071	0	1	0.062849	0.362437	11	123000000	123000000
dried-fruit-intake	cholelithiasis	-0.44268	-1	0.02262	0.195964	0	1	0.062947	0.362463	8	40179578	40974254
dried-fruit-intake	cholelithiasis	-0.53018	-1	0.04174	0.281095	0	1	0.065583	0.367571	2	97339302	98989360
dried-fruit-intake	cholelithiasis	-0.39038	-0.94653	0.02452	0.152398	0	0.89593	0.066522	0.367571	2	213000000	213000000
dried-fruit-intake	cholelithiasis	0.510825	-0.02524	1	0.260942	0	1	0.06648	0.367571	5	103000000	104000000
dried-fruit-intake	cholelithiasis	-0.39848	-0.96715	0.03539	0.158786	0	0.93597	0.066351	0.367571	6	73170169	74401506
dried-fruit-intake	cholelithiasis	-0.639	-1	0.04329	0.408323	0	1	0.064576	0.367571	10	69904171	71050504
dried-fruit-intake	cholelithiasis	0.413662	-0.01777	1	0.171116	0	1	0.064327	0.367571	10	79952997	81190573
dried-fruit-intake	cholelithiasis	0.414552	-0.02438	1	0.171854	0	1	0.066018	0.367571	10	87287936	88443652
dried-fruit-intake	cholelithiasis	-0.36065	-0.85789	0.02816	0.130068	0	0.73749	0.065314	0.367571	12	95147846	96017782
dried-fruit-intake	cholelithiasis	-0.38358	-0.91785	0.01339	0.147133	0	0.84245	0.064646	0.367571	16	7051430	7704354
dried-fruit-intake	cholelithiasis	0.598555	-0.04618	1	0.358268	0	1	0.067495	0.369882	4	85437806	86931670
dried-fruit-intake	cholelithiasis	-0.58076	-1	0.04695	0.337277	0	1	0.067474	0.369882	11	114000000	115000000
dried-fruit-intake	cholelithiasis	-0.36269	-0.84025	0.02062	0.131545	0	0.70601	0.068663	0.374085	8	96175631	96900513
dried-fruit-intake	cholelithiasis	0.355738	-0.02505	0.89254	0.126549	0	0.79791	0.068468	0.374085	11	32830423	33905327
dried-fruit-intake	cholelithiasis	0.334367	-0.03433	0.75505	0.111801	0	0.5701	0.068578	0.374085	11	77719871	78912252
dried-fruit-intake	cholelithiasis	-0.59941	-1	0.04675	0.359287	0	1	0.068955	0.374163	3	85807680	86660979
dried-fruit-intake	cholelithiasis	-0.4286	-1	0.03874	0.1837	0	1	0.070798	0.378832	2	100000000	102000000
dried-fruit-intake	cholelithiasis	-0.33427	-0.82547	0.03523	0.111735	0	0.6814	0.071134	0.379579	10	99367801	100000000
dried-fruit-intake	cholelithiasis	-0.44782	-1	0.02911	0.200539	0	1	0.07106	0.379579	20	9279551	10279603
dried-fruit-intake	cholelithiasis	0.311903	-0.02982	0.72516	0.097283	0	0.52616	0.073039	0.382234	8	96900514	98132519
dried-fruit-intake	cholelithiasis	-0.56306	-1	0.03787	0.31704	0	1	0.074177	0.384641	5	80448226	81710194
dried-fruit-intake	cholelithiasis	-0.3814	-0.93495	0.04925	0.145463	0	0.87413	0.077172	0.392832	5	135000000	135000000
dried-fruit-intake	cholelithiasis	0.564803	-0.0628	1	0.319002	0	1	0.0768	0.392832	8	21650454	22895018
dried-fruit-intake	cholelithiasis	-0.60012	-1	0.07539	0.360144	0	1	0.077333	0.392832	15	73375719	74458113
dried-fruit-intake	cholelithiasis	0.461482	-0.06681	1	0.212966	0	1	0.078162	0.394574	15	87158588	88035757
dried-fruit-intake	cholelithiasis	0.471125	-0.06015	1	0.221958	0	1	0.079945	0.397457	1	196000000	198000000
dried-fruit-intake	cholelithiasis	-0.3967	-1	0.04311	0.157367	0	1	0.079852	0.397457	19	33785836	34633274
dried-fruit-intake	cholelithiasis	0.451737	-0.06587	1	0.204067	0	1	0.083181	0.401933	3	122000000	124000000
dried-fruit-intake	cholelithiasis	0.353321	-0.04912	0.86943	0.124835	0	0.75591	0.082622	0.401933	5	123000000	124000000
dried-fruit-intake	cholelithiasis	-0.52569	-1	0.06395	0.276352	0	1	0.083554	0.401933	7	24894120	25671575
dried-fruit-intake	cholelithiasis	-0.44981	-1	0.05792	0.20233	0	1	0.082691	0.401933	13	109000000	110000000
dried-fruit-intake	cholelithiasis	-0.37026	-0.84879	0.06031	0.13709	0	0.72045	0.084609	0.404278	6	32682214	32897998
dried-fruit-intake	cholelithiasis	0.334081	-0.05627	0.81618	0.11161	0	0.66615	0.08467	0.404278	17	42348004	43460500
dried-fruit-intake	cholelithiasis	-0.57833	-1	0.07732	0.334469	0	1	0.085408	0.405491	5	53747857	55221398
dried-fruit-intake	cholelithiasis	-0.45458	-1	0.07489	0.206643	0	1	0.088056	0.411284	2	198000000	200000000
dried-fruit-intake	cholelithiasis	-0.26427	-0.61364	0.03581	0.069839	0	0.37656	0.088321	0.411525	20	12353962	13202335
dried-fruit-intake	cholelithiasis	0.570426	-0.09814	1	0.325386	0	1	0.088745	0.412502	5	52139774	52837225
dried-fruit-intake	cholelithiasis	0.367087	-0.05803	0.89801	0.134753	0	0.80643	0.088973	0.412569	15	44987756	46022642
dried-fruit-intake	cholelithiasis	-0.42814	-1	0.08603	0.183306	0	1	0.0892	0.412631	20	45673604	46486132
dried-fruit-intake	cholelithiasis	0.31065	-0.05718	0.75869	0.096504	0	0.57562	0.090592	0.41558	5	106000000	107000000
dried-fruit-intake	cholelithiasis	0.429756	-0.0723	1	0.18469	0	1	0.091003	0.415982	14	57460782	58447798
dried-fruit-intake	cholelithiasis	0.418696	-0.07453	1	0.175306	0	1	0.091751	0.41693	22	27192924	27952441
dried-fruit-intake	cholelithiasis	0.264362	-0.04989	0.8565	0.069887	0	0.73359	0.092563	0.419143	2	45850048	46499326
dried-fruit-intake	cholelithiasis	-0.53008	-1	0.08089	0.28098	0	1	0.092541	0.419143	12	118000000	119000000
dried-fruit-intake	cholelithiasis	0.427619	-0.06613	1	0.182858	0	1	0.092925	0.419793	3	134000000	135000000
dried-fruit-intake	cholelithiasis	0.229089	-0.0317	0.51539	0.052482	0	0.26563	0.094951	0.424574	1	180000000	181000000
dried-fruit-intake	cholelithiasis	-0.4813	-1	0.09152	0.231646	0	1	0.09558	0.424574	5	87943483	89584466
dried-fruit-intake	cholelithiasis	-0.42181	-1	0.06458	0.177921	0	1	0.095387	0.424574	6	29833844	30070717
dried-fruit-intake	cholelithiasis	-0.49661	-1	0.10365	0.246626	0	1	0.095226	0.424574	8	101000000	103000000
dried-fruit-intake	cholelithiasis	0.251214	-0.03681	0.57889	0.063108	0	0.33512	0.096184	0.424574	11	15126768	16383386
dried-fruit-intake	cholelithiasis	0.449543	-0.08614	1	0.202089	0	1	0.09572	0.424574	12	10176714	10946140
dried-fruit-intake	cholelithiasis	0.360965	-0.06915	0.93004	0.130296	0	0.86497	0.094967	0.424574	12	123000000	125000000
dried-fruit-intake	cholelithiasis	0.591261	-0.10941	1	0.349589	0	1	0.097182	0.427027	16	13893408	15921108
dried-fruit-intake	cholelithiasis	0.415148	-0.08312	1	0.172347	0	1	0.09735	0.427051	4	123000000	124000000
dried-fruit-intake	cholelithiasis	-0.39011	-1	0.07427	0.152186	0	1	0.097741	0.427051	9	16658378	17392382
dried-fruit-intake	cholelithiasis	0.597875	-0.11147	1	0.357455	0	1	0.097719	0.427051	13	107000000	109000000
dried-fruit-intake	cholelithiasis	-0.39338	-1	0.07805	0.154746	0	1	0.099015	0.430665	1	76977916	77895394
dried-fruit-intake	cholelithiasis	0.476029	-0.08971	1	0.226603	0	1	0.099676	0.431112	16	81437862	82310204
dried-fruit-intake	cholelithiasis	-0.47615	-1	0.0932	0.226723	0	1	0.099939	0.431278	2	1376546	1875060
dried-fruit-intake	cholelithiasis	-0.38548	-1	0.07286	0.148592	0	1	0.099878	0.431278	17	77412787	78438332
dried-fruit-intake	cholelithiasis	0.419796	-0.09119	1	0.176228	0	1	0.100061	0.431324	6	116000000	118000000
dried-fruit-intake	cholelithiasis	-0.70146	-1	0.15637	0.492044	0	1	0.101379	0.434096	17	71466954	72383472
dried-fruit-intake	cholelithiasis	-0.3873	-1	0.08256	0.15	0	1	0.102449	0.435584	6	86818670	87516322
dried-fruit-intake	cholelithiasis	-0.40436	-1	0.08979	0.16351	0	1	0.102916	0.436297	2	29627933	30575619
dried-fruit-intake	cholelithiasis	0.329007	-0.06648	0.85312	0.108246	0	0.72781	0.10308	0.436297	12	11742150	12721874
dried-fruit-intake	cholelithiasis	-0.33982	-0.84383	0.08182	0.115475	0	0.71205	0.103276	0.436406	6	16566883	17391994
dried-fruit-intake	cholelithiasis	0.296128	-0.06265	0.69907	0.087692	0	0.4887	0.104253	0.437008	2	221000000	221000000
dried-fruit-intake	cholelithiasis	-0.37503	-0.99834	0.08049	0.140649	0	0.99772	0.103985	0.437008	4	174000000	175000000
dried-fruit-intake	cholelithiasis	-0.36832	-0.99468	0.08539	0.135659	0	0.98939	0.104295	0.437008	6	37570052	38688720
dried-fruit-intake	cholelithiasis	0.452555	-0.10391	1	0.204806	0	1	0.104111	0.437008	18	4603962	5575812
dried-fruit-intake	cholelithiasis	-0.39215	-1	0.07389	0.153781	0	1	0.10517	0.437698	4	126000000	127000000
dried-fruit-intake	cholelithiasis	0.358433	-0.08782	0.96921	0.128474	0	0.93937	0.106202	0.438873	1	1376205	2215495
dried-fruit-intake	cholelithiasis	-0.41197	-1	0.0872	0.169717	0	1	0.106678	0.438873	3	44141694	45844191
dried-fruit-intake	cholelithiasis	-0.48109	-1	0.13082	0.231451	0	1	0.105917	0.438873	4	24764725	25832018
dried-fruit-intake	cholelithiasis	0.436288	-0.09495	1	0.190347	0	1	0.1075	0.438873	7	117000000	118000000
dried-fruit-intake	cholelithiasis	-0.38791	-1	0.07441	0.15047	0	1	0.106111	0.438873	8	24863244	25859277
dried-fruit-intake	cholelithiasis	0.354824	-0.08539	0.91842	0.1259	0	0.8435	0.106735	0.438873	18	2839843	3722828
dried-fruit-intake	cholelithiasis	-0.4263	-1	0.10678	0.18173	0	1	0.106046	0.438873	21	25247987	26467826
dried-fruit-intake	cholelithiasis	0.305345	-0.07094	0.91942	0.093236	0	0.84608	0.108731	0.441321	4	152000000	154000000
dried-fruit-intake	cholelithiasis	0.418015	-0.10058	1	0.174737	0	1	0.110204	0.441962	2	133000000	134000000
dried-fruit-intake	cholelithiasis	0.3484	-0.08483	0.9345	0.121383	0	0.87423	0.110665	0.44289	15	50195877	51605477
dried-fruit-intake	cholelithiasis	0.425067	-0.10165	1	0.180682	0	1	0.110964	0.443115	2	238000000	239000000
dried-fruit-intake	cholelithiasis	-0.32776	-0.83742	0.07485	0.107425	0	0.70127	0.111644	0.443587	11	13364728	15126767
dried-fruit-intake	cholelithiasis	-0.44512	-1	0.11937	0.198128	0	1	0.112191	0.445301	11	56623495	57675986
dried-fruit-intake	cholelithiasis	-0.66716	-1	0.18142	0.445104	0	1	0.112906	0.447679	1	77895395	79065286
dried-fruit-intake	cholelithiasis	-0.44732	-1	0.102	0.200094	0	1	0.113133	0.448118	7	157000000	158000000
dried-fruit-intake	cholelithiasis	0.566582	-0.14385	1	0.321015	0	1	0.115234	0.452722	3	95088588	96055532
dried-fruit-intake	cholelithiasis	0.461973	-0.11906	1	0.213419	0	1	0.115131	0.452722	4	112000000	113000000
dried-fruit-intake	cholelithiasis	-0.28133	-0.69635	0.07151	0.079148	0	0.4849	0.115736	0.452998	18	15220935	20009696
dried-fruit-intake	cholelithiasis	0.544605	-0.15339	1	0.296595	0	1	0.116511	0.454726	16	84440155	85146805
dried-fruit-intake	cholelithiasis	0.489364	-0.12979	1	0.239477	0	1	0.11915	0.459221	8	1628040	2070902
dried-fruit-intake	cholelithiasis	0.334259	-0.08392	0.87305	0.111729	0	0.76221	0.119148	0.459221	16	29043178	31384210
dried-fruit-intake	cholelithiasis	0.484751	-0.13408	1	0.234984	0	1	0.121145	0.462578	13	43931932	45476446
dried-fruit-intake	cholelithiasis	-0.428	-1	0.13097	0.183187	0	1	0.123265	0.465319	6	71610788	72290723
dried-fruit-intake	cholelithiasis	-0.52629	-1	0.15383	0.27698	0	1	0.123103	0.465319	12	27797263	28753585
dried-fruit-intake	cholelithiasis	-0.36394	-1	0.09993	0.132454	0	1	0.123816	0.466486	19	11681979	13213186
dried-fruit-intake	cholelithiasis	-0.49659	-1	0.15134	0.246602	0	1	0.124463	0.467658	8	135000000	136000000
dried-fruit-intake	cholelithiasis	0.477374	-0.15045	1	0.227886	0	1	0.125232	0.467658	20	30569660	32484506
dried-fruit-intake	cholelithiasis	0.281936	-0.09089	0.70678	0.079488	0	0.49953	0.125716	0.467658	21	37303549	38046449
dried-fruit-intake	cholelithiasis	-0.44496	-1	0.14326	0.19799	0	1	0.127332	0.470093	11	94384536	95327210
dried-fruit-intake	cholelithiasis	0.469601	-0.15521	1	0.220525	0	1	0.130015	0.476804	6	52598880	53425492
dried-fruit-intake	cholelithiasis	0.513848	-0.17427	1	0.26404	0	1	0.130321	0.477115	20	18959420	19957928
dried-fruit-intake	cholelithiasis	-0.54735	-1	0.20634	0.299587	0	1	0.131284	0.478275	2	77372831	78080057
dried-fruit-intake	cholelithiasis	-0.2366	-0.55875	0.0799	0.055978	0	0.31221	0.132839	0.480763	2	235000000	236000000
dried-fruit-intake	cholelithiasis	0.294032	-0.09027	0.83441	0.086455	0	0.69792	0.13277	0.480763	6	105000000	106000000
dried-fruit-intake	cholelithiasis	0.549302	-0.21607	1	0.301733	0	1	0.139157	0.492893	6	128000000	129000000
dried-fruit-intake	cholelithiasis	-0.44979	-1	0.16262	0.202315	0	1	0.140431	0.496138	17	49909299	51110385
dried-fruit-intake	cholelithiasis	0.42689	-0.14481	1	0.182235	0	1	0.143086	0.502262	12	47499604	48227035
dried-fruit-intake	cholelithiasis	0.197972	-0.06832	0.47625	0.039193	0	0.22682	0.144774	0.505008	6	33194976	33864262
dried-fruit-intake	cholelithiasis	0.271454	-0.10318	0.70104	0.073687	0	0.4917	0.145962	0.505509	3	54074845	54892586
dried-fruit-intake	cholelithiasis	-0.38637	-1	0.14952	0.14928	0	1	0.145875	0.505509	6	99678877	101000000
dried-fruit-intake	cholelithiasis	-0.4098	-1	0.14469	0.167933	0	1	0.147374	0.506668	2	10611655	11230349
dried-fruit-intake	cholelithiasis	0.410571	-0.14934	1	0.168568	0	1	0.146883	0.506668	13	75882385	76671493
dried-fruit-intake	cholelithiasis	-0.42246	-1	0.1563	0.178469	0	1	0.147564	0.506668	22	35368342	36135968
dried-fruit-intake	cholelithiasis	0.393946	-0.1574	1	0.155193	0	1	0.148699	0.507233	21	46045434	47014880
dried-fruit-intake	cholelithiasis	-0.4437	-1	0.20038	0.196867	0	1	0.149349	0.508551	1	30405183	31639217
dried-fruit-intake	cholelithiasis	0.419634	-0.16515	1	0.176093	0	1	0.150321	0.509612	2	63672119	64696089
dried-fruit-intake	cholelithiasis	-0.46376	-1	0.1901	0.215072	0	1	0.14988	0.509612	18	12735559	13641479
dried-fruit-intake	cholelithiasis	0.355082	-0.14012	1	0.126083	0	1	0.150455	0.509618	7	95174848	96564981
dried-fruit-intake	cholelithiasis	-0.35475	-1	0.13243	0.125846	0	1	0.150751	0.510173	6	92015280	92953798
dried-fruit-intake	cholelithiasis	-0.39619	-1	0.17465	0.156968	0	1	0.151709	0.511133	7	70144615	71215741
dried-fruit-intake	cholelithiasis	0.525333	-0.24133	1	0.275975	0	1	0.152475	0.511341	18	44300146	45718492
dried-fruit-intake	cholelithiasis	-0.34007	-1	0.14774	0.115648	0	1	0.154843	0.514606	6	36346354	37570051
dried-fruit-intake	cholelithiasis	-0.49539	-1	0.2503	0.245411	0	1	0.154397	0.514606	8	53108911	54119373
dried-fruit-intake	cholelithiasis	-0.38623	-1	0.15817	0.149173	0	1	0.155307	0.515641	12	94385885	95147845
dried-fruit-intake	cholelithiasis	0.527099	-0.24321	1	0.277834	0	1	0.155717	0.516114	1	216000000	217000000
dried-fruit-intake	cholelithiasis	0.366926	-0.14759	1	0.134635	0	1	0.156728	0.516801	10	121000000	122000000
dried-fruit-intake	cholelithiasis	-0.482	-1	0.2143	0.232326	0	1	0.157733	0.5175	8	17947005	18668609
dried-fruit-intake	cholelithiasis	-0.32318	-0.95293	0.1234	0.104444	0	0.9103	0.157671	0.5175	9	9170121	9920258
dried-fruit-intake	cholelithiasis	0.370565	-0.17542	1	0.137318	0	1	0.159788	0.518035	11	11632651	12470449
dried-fruit-intake	cholelithiasis	0.440412	-0.17481	1	0.193963	0	1	0.159768	0.518035	14	98885323	99474533
dried-fruit-intake	cholelithiasis	-0.56133	-1	0.27763	0.315086	0	1	0.159136	0.518035	19	30375793	31763008
dried-fruit-intake	cholelithiasis	-0.32422	-0.9215	0.14732	0.105119	0	0.84916	0.160077	0.518537	12	12721875	13559527
dried-fruit-intake	cholelithiasis	0.359999	-0.14909	1	0.1296	0	1	0.162058	0.523043	20	37253658	38427594
dried-fruit-intake	cholelithiasis	-0.44602	-1	0.21792	0.19893	0	1	0.164056	0.523172	4	81206183	82655623
dried-fruit-intake	cholelithiasis	0.434268	-0.19987	1	0.188589	0	1	0.163427	0.523172	17	8554764	9619356
dried-fruit-intake	cholelithiasis	-0.35458	-1	0.15746	0.125727	0	1	0.164469	0.523533	13	42950158	43931931
dried-fruit-intake	cholelithiasis	-0.39369	-1	0.18516	0.154994	0	1	0.166412	0.525283	3	133000000	134000000
dried-fruit-intake	cholelithiasis	-0.48942	-1	0.24411	0.239529	0	1	0.166558	0.525283	7	11232448	11855413
dried-fruit-intake	cholelithiasis	0.293938	-0.12425	0.81545	0.0864	0	0.66711	0.167112	0.525871	17	34474612	36116884
dried-fruit-intake	cholelithiasis	0.326504	-0.15467	1	0.106605	0	1	0.170331	0.529811	2	64696090	65938002
dried-fruit-intake	cholelithiasis	0.248933	-0.12057	0.66454	0.061968	0	0.44162	0.170729	0.530332	16	11916632	12793149
dried-fruit-intake	cholelithiasis	0.223099	-0.09831	0.57724	0.049773	0	0.3332	0.171618	0.530956	18	57635822	58527236
dried-fruit-intake	cholelithiasis	-0.53267	-1	0.27946	0.283741	0	1	0.172175	0.531401	6	5378214	6621937
dried-fruit-intake	cholelithiasis	-0.50053	-1	0.25949	0.250532	0	1	0.17301	0.532275	1	178000000	179000000
dried-fruit-intake	cholelithiasis	0.242319	-0.11674	0.63477	0.058719	0	0.40294	0.173214	0.532478	5	91956906	93814604
dried-fruit-intake	cholelithiasis	-0.42804	-1	0.22934	0.18322	0	1	0.17481	0.533136	1	112000000	113000000
dried-fruit-intake	cholelithiasis	-0.42647	-1	0.20994	0.181874	0	1	0.174655	0.533136	2	200000000	201000000
dried-fruit-intake	cholelithiasis	-0.29526	-0.88911	0.14232	0.087178	0	0.79868	0.174585	0.533136	18	77148138	78017072
dried-fruit-intake	cholelithiasis	0.515466	-0.26485	1	0.265705	0	1	0.175277	0.534138	7	81533567	82759283
dried-fruit-intake	cholelithiasis	-0.46978	-1	0.23785	0.220697	0	1	0.175967	0.534973	8	75011700	76295483
dried-fruit-intake	cholelithiasis	0.345242	-0.17987	1	0.119192	0	1	0.177682	0.536256	8	25859278	26679135
dried-fruit-intake	cholelithiasis	-0.3864	-1	0.18636	0.149305	0	1	0.177127	0.536256	10	122000000	123000000
dried-fruit-intake	cholelithiasis	-0.2586	-0.69552	0.12355	0.066876	0	0.48375	0.180618	0.538504	10	21477693	23365685
dried-fruit-intake	cholelithiasis	-0.27847	-0.79873	0.14012	0.077544	0	0.63973	0.183574	0.541056	6	30070718	30715006
dried-fruit-intake	cholelithiasis	-0.4197	-1	0.23221	0.176149	0	1	0.183442	0.541056	12	114000000	115000000
dried-fruit-intake	cholelithiasis	-0.22753	-0.59757	0.11217	0.051771	0	0.35709	0.18341	0.541056	13	46493237	47433528
dried-fruit-intake	cholelithiasis	-0.46199	-1	0.256	0.213434	0	1	0.184506	0.541687	18	60780195	62074993
dried-fruit-intake	cholelithiasis	-0.40468	-1	0.22407	0.163763	0	1	0.185511	0.542198	13	19648629	20491181
dried-fruit-intake	cholelithiasis	-0.24014	-0.65129	0.12139	0.057665	0	0.42418	0.185838	0.542743	3	146000000	147000000
dried-fruit-intake	cholelithiasis	-0.45925	-1	0.27618	0.210913	0	1	0.186734	0.543713	1	211000000	212000000
dried-fruit-intake	cholelithiasis	0.296073	-0.16084	0.8868	0.087659	0	0.78642	0.187952	0.546023	6	72290724	73170168
dried-fruit-intake	cholelithiasis	0.362827	-0.1922	1	0.131644	0	1	0.188109	0.546068	7	12694916	13213541
dried-fruit-intake	cholelithiasis	-0.31459	-0.94215	0.16965	0.098965	0	0.8899	0.189801	0.547565	14	76694202	77425453
dried-fruit-intake	cholelithiasis	-0.39019	-1	0.21909	0.152246	0	1	0.189503	0.547565	19	14891101	15650185
dried-fruit-intake	cholelithiasis	0.477123	-0.29641	1	0.227647	0	1	0.190644	0.548132	1	214000000	215000000
dried-fruit-intake	cholelithiasis	0.297293	-0.15493	0.87731	0.088383	0	0.76966	0.190823	0.548172	9	2441121	3079045
dried-fruit-intake	cholelithiasis	0.306035	-0.17125	0.94038	0.093658	0	0.88432	0.19181	0.548964	12	48960266	50344346
dried-fruit-intake	cholelithiasis	-0.39296	-1	0.24122	0.154418	0	1	0.194118	0.551072	6	102000000	103000000
dried-fruit-intake	cholelithiasis	-0.25096	-0.72633	0.14608	0.062979	0	0.52912	0.193896	0.551072	19	38472871	39370419
dried-fruit-intake	cholelithiasis	-0.27561	-0.81712	0.14929	0.075962	0	0.66769	0.194529	0.551363	11	134000000	134000000
dried-fruit-intake	cholelithiasis	-0.37253	-1	0.21663	0.138782	0	1	0.19519	0.55196	4	43962562	45186767
dried-fruit-intake	cholelithiasis	-0.32072	-0.92648	0.16864	0.102858	0	0.85871	0.195289	0.55196	6	29529756	29833843
dried-fruit-intake	cholelithiasis	-0.3807	-1	0.24281	0.144935	0	1	0.197037	0.554361	2	187000000	189000000
dried-fruit-intake	cholelithiasis	0.227271	-0.12341	0.61953	0.051652	0	0.38382	0.197138	0.554361	11	66782662	68000949
dried-fruit-intake	cholelithiasis	0.126074	-0.07012	0.33103	0.015895	0	0.10958	0.197941	0.55458	2	45189469	45850047
dried-fruit-intake	cholelithiasis	-0.39824	-1	0.24121	0.158598	0	1	0.198268	0.55469	9	129000000	130000000
dried-fruit-intake	cholelithiasis	0.21839	-0.1195	0.77669	0.047694	0	0.60361	0.201191	0.560025	8	58675118	59555977
dried-fruit-intake	cholelithiasis	0.439712	-0.28663	1	0.193346	0	1	0.201474	0.560409	3	158000000	159000000
dried-fruit-intake	cholelithiasis	-0.22548	-0.64414	0.13227	0.050843	0	0.41533	0.202807	0.562494	19	46765061	47752727
dried-fruit-intake	cholelithiasis	0.413445	-0.25063	1	0.170937	0	1	0.20591	0.567835	20	38427595	40272390
dried-fruit-intake	cholelithiasis	-0.37478	-1	0.23076	0.14046	0	1	0.207189	0.569733	15	96864279	98025684
dried-fruit-intake	cholelithiasis	0.355475	-0.22071	1	0.126363	0	1	0.208142	0.571539	8	61324890	62330900
dried-fruit-intake	cholelithiasis	-0.4567	-1	0.30582	0.208571	0	1	0.209052	0.573221	18	63109756	64253143
dried-fruit-intake	cholelithiasis	-0.32441	-1	0.19281	0.105239	0	1	0.210633	0.576737	1	150000000	151000000
dried-fruit-intake	cholelithiasis	0.324029	-0.2006	1	0.104995	0	1	0.211403	0.577576	7	96564982	97420207
dried-fruit-intake	cholelithiasis	-0.23729	-0.66952	0.13691	0.056308	0	0.44884	0.213834	0.580557	2	165000000	166000000
dried-fruit-intake	cholelithiasis	0.392822	-0.26304	1	0.154309	0	1	0.214135	0.580557	9	33194893	34704544
dried-fruit-intake	cholelithiasis	0.343923	-0.21548	1	0.118283	0	1	0.215724	0.582003	11	88359288	89209738
dried-fruit-intake	cholelithiasis	-0.24545	-0.7356	0.15838	0.060245	0	0.54111	0.215133	0.582003	18	25305261	26861067
dried-fruit-intake	cholelithiasis	-0.45706	-1	0.32346	0.208901	0	1	0.216208	0.582271	1	201000000	203000000
dried-fruit-intake	cholelithiasis	0.331118	-0.21921	1	0.109639	0	1	0.21633	0.582271	2	110000000	113000000
dried-fruit-intake	cholelithiasis	0.146416	-0.08185	0.39604	0.021438	0	0.15685	0.217743	0.582593	3	150000000	151000000
dried-fruit-intake	cholelithiasis	0.242997	-0.15033	0.7519	0.059048	0	0.56535	0.218413	0.583054	19	35649344	36638122
dried-fruit-intake	cholelithiasis	-0.32238	-1	0.224	0.103931	0	1	0.221701	0.587447	3	186000000	187000000
dried-fruit-intake	cholelithiasis	0.292733	-0.20508	0.95035	0.085692	0	0.90316	0.222933	0.58869	1	69438910	70992905
dried-fruit-intake	cholelithiasis	0.444577	-0.31825	1	0.197648	0	1	0.226896	0.592263	22	42867928	43574017
dried-fruit-intake	cholelithiasis	-0.23837	-0.74478	0.16735	0.056819	0	0.55778	0.230053	0.596869	15	78514102	79292536
dried-fruit-intake	cholelithiasis	0.22442	-0.15415	0.68704	0.050364	0	0.47432	0.23182	0.598235	1	57529671	58387483
dried-fruit-intake	cholelithiasis	-0.25861	-0.78128	0.18015	0.06688	0	0.6104	0.230777	0.598235	5	124000000	125000000
dried-fruit-intake	cholelithiasis	-0.34146	-1	0.24834	0.116595	0	1	0.231682	0.598235	11	75445254	76518906
dried-fruit-intake	cholelithiasis	0.385193	-0.29319	1	0.148374	0	1	0.232738	0.59922	18	72785207	73568260
dried-fruit-intake	cholelithiasis	-0.25097	-0.76382	0.18433	0.062984	0	0.58596	0.234967	0.602728	3	55616626	56954878
dried-fruit-intake	cholelithiasis	-0.28354	-0.95218	0.20463	0.080393	0	0.91872	0.235924	0.604379	1	17557747	18427820
dried-fruit-intake	cholelithiasis	0.303336	-0.22511	1	0.092013	0	1	0.236679	0.60444	1	38474037	40200950
dried-fruit-intake	cholelithiasis	0.286232	-0.20792	1	0.081929	0	1	0.236731	0.60444	5	75959516	77290255
dried-fruit-intake	cholelithiasis	0.266983	-0.17877	0.88684	0.07128	0	0.79001	0.237366	0.60566	4	185000000	186000000
dried-fruit-intake	cholelithiasis	-0.27734	-0.88867	0.22063	0.076919	0	0.79157	0.241366	0.61182	2	225000000	226000000
dried-fruit-intake	cholelithiasis	0.25511	-0.19093	0.81076	0.065081	0	0.65789	0.241628	0.611971	15	79292537	79998206
dried-fruit-intake	cholelithiasis	0.347051	-0.25655	1	0.120444	0	1	0.242528	0.612713	5	67096192	68006993
dried-fruit-intake	cholelithiasis	0.275594	-0.21621	0.88723	0.075952	0	0.788	0.243143	0.613102	9	112000000	113000000
dried-fruit-intake	cholelithiasis	-0.46947	-1	0.38393	0.220406	0	1	0.243483	0.613472	15	93707011	94565521
dried-fruit-intake	cholelithiasis	0.329042	-0.26211	1	0.108268	0	1	0.245395	0.613802	1	108000000	109000000
dried-fruit-intake	cholelithiasis	0.283039	-0.20731	0.93328	0.080111	0	0.87207	0.246343	0.614742	15	62106139	63218978
dried-fruit-intake	cholelithiasis	0.281493	-0.22089	0.95216	0.079238	0	0.90661	0.248266	0.615955	3	116000000	116000000
dried-fruit-intake	cholelithiasis	0.324568	-0.25664	1	0.105344	0	1	0.247823	0.615955	12	46037745	47499603
dried-fruit-intake	cholelithiasis	0.190551	-0.13523	0.5466	0.03631	0	0.29891	0.247973	0.615955	14	75699502	76694201
dried-fruit-intake	cholelithiasis	-0.31041	-1	0.251	0.096356	0	1	0.247763	0.615955	20	59560458	60125333
dried-fruit-intake	cholelithiasis	-0.25934	-0.81473	0.19655	0.067256	0	0.66617	0.249784	0.616549	3	86660980	87411258
dried-fruit-intake	cholelithiasis	-0.34418	-1	0.27942	0.118457	0	1	0.249063	0.616549	4	181000000	181000000
dried-fruit-intake	cholelithiasis	0.265318	-0.20723	0.87819	0.070393	0	0.77464	0.249347	0.616549	12	115000000	115000000
dried-fruit-intake	cholelithiasis	-0.22978	-0.67532	0.16497	0.052797	0	0.45614	0.250035	0.616774	6	50940768	51826423
dried-fruit-intake	cholelithiasis	0.29771	-0.23516	1	0.088631	0	1	0.250321	0.616994	2	146000000	147000000
dried-fruit-intake	cholelithiasis	0.396687	-0.32245	1	0.157361	0	1	0.25086	0.617494	16	77270666	77739132
dried-fruit-intake	cholelithiasis	0.421718	-0.37013	1	0.177846	0	1	0.252827	0.619699	1	223000000	224000000
dried-fruit-intake	cholelithiasis	-0.38813	-1	0.33517	0.150644	0	1	0.252547	0.619699	4	53879572	54659778
dried-fruit-intake	cholelithiasis	0.277208	-0.23096	0.95305	0.076845	0	0.91685	0.254667	0.622281	9	70939678	72288878
dried-fruit-intake	cholelithiasis	-0.21148	-0.62709	0.16668	0.044724	0	0.39361	0.254285	0.622281	12	109000000	110000000
dried-fruit-intake	cholelithiasis	-0.36248	-1	0.31816	0.131392	0	1	0.255519	0.623806	3	139000000	140000000
dried-fruit-intake	cholelithiasis	-0.30048	-1	0.24564	0.090287	0	1	0.256443	0.623806	17	21432874	25872110
dried-fruit-intake	cholelithiasis	-0.27009	-0.9158	0.21796	0.072949	0	0.84485	0.258216	0.626539	1	18427821	19238924
dried-fruit-intake	cholelithiasis	0.239786	-0.19858	0.74694	0.057497	0	0.55877	0.260459	0.627986	20	16661517	17359290
dried-fruit-intake	cholelithiasis	-0.37214	-1	0.33273	0.138488	0	1	0.261164	0.628553	12	92061180	93487547
dried-fruit-intake	cholelithiasis	-0.32041	-1	0.26688	0.10266	0	1	0.261075	0.628553	18	14439252	15220934
dried-fruit-intake	cholelithiasis	-0.35735	-1	0.32197	0.127696	0	1	0.264894	0.632793	10	3225337	3880322
dried-fruit-intake	cholelithiasis	0.255591	-0.22277	0.86625	0.065327	0	0.75287	0.267113	0.635123	14	67891840	68976912
dried-fruit-intake	cholelithiasis	-0.35294	-1	0.32411	0.124566	0	1	0.267308	0.635123	15	74458114	76401952
dried-fruit-intake	cholelithiasis	0.190799	-0.14691	0.61353	0.036404	0	0.37642	0.267565	0.63524	12	121000000	122000000
dried-fruit-intake	cholelithiasis	0.286061	-0.25133	1	0.081831	0	1	0.268034	0.635842	2	242000000	243000000
dried-fruit-intake	cholelithiasis	0.31161	-0.26518	1	0.097101	0	1	0.268605	0.635842	6	47313444	48393981
dried-fruit-intake	cholelithiasis	-0.19067	-0.57106	0.15889	0.036354	0	0.32611	0.26883	0.635842	21	22201891	23266941
dried-fruit-intake	cholelithiasis	-0.21294	-0.65918	0.17526	0.045344	0	0.4352	0.270343	0.63689	9	134000000	135000000
dried-fruit-intake	cholelithiasis	-0.25476	-0.85651	0.22228	0.064904	0	0.74254	0.270406	0.63689	12	105000000	106000000
dried-fruit-intake	cholelithiasis	-0.365	-1	0.35684	0.133228	0	1	0.270881	0.637231	8	4893121	5566269
dried-fruit-intake	cholelithiasis	-0.23811	-0.77589	0.2043	0.056694	0	0.60443	0.275181	0.640319	13	102000000	103000000
dried-fruit-intake	cholelithiasis	0.329525	-0.3227	1	0.108587	0	1	0.280674	0.648494	3	169000000	170000000
dried-fruit-intake	cholelithiasis	-0.34087	-1	0.33694	0.116195	0	1	0.281257	0.648494	4	88502718	89244554
dried-fruit-intake	cholelithiasis	0.298303	-0.26744	1	0.088985	0	1	0.281496	0.648494	6	160000000	161000000
dried-fruit-intake	cholelithiasis	0.483045	-0.54414	1	0.233332	0	1	0.281239	0.648494	9	20483881	21674032
dried-fruit-intake	cholelithiasis	0.421913	-0.42311	1	0.17801	0	1	0.280307	0.648494	18	42974166	44300145
dried-fruit-intake	cholelithiasis	0.27138	-0.2592	0.93794	0.073647	0	0.88154	0.28196	0.648622	3	28649811	29877022
dried-fruit-intake	cholelithiasis	-0.12903	-0.37623	0.10636	0.016648	0	0.14163	0.282701	0.649203	9	136000000	137000000
dried-fruit-intake	cholelithiasis	0.2398	-0.20956	0.8056	0.057504	0	0.65035	0.283199	0.649409	3	64662374	65326751
dried-fruit-intake	cholelithiasis	0.322016	-0.30399	1	0.103694	0	1	0.283475	0.649434	7	9225107	9900801
dried-fruit-intake	cholelithiasis	-0.36432	-1	0.37782	0.132728	0	1	0.286575	0.654205	5	135000000	137000000
dried-fruit-intake	cholelithiasis	0.329913	-0.33678	1	0.108843	0	1	0.2885	0.656657	12	43072680	43980531
dried-fruit-intake	cholelithiasis	-0.38984	-1	0.38642	0.151978	0	1	0.289516	0.657903	8	105000000	107000000
dried-fruit-intake	cholelithiasis	0.255964	-0.26147	0.88984	0.065518	0	0.79233	0.290752	0.658283	17	47516225	48722590
dried-fruit-intake	cholelithiasis	0.242461	-0.22159	0.80296	0.058787	0	0.64674	0.292074	0.65896	4	121000000	122000000
dried-fruit-intake	cholelithiasis	0.16239	-0.14563	0.49147	0.02637	0	0.24159	0.291974	0.65896	5	75239303	75959515
dried-fruit-intake	cholelithiasis	-0.22513	-0.80639	0.22321	0.050685	0	0.65956	0.294906	0.662003	14	21982655	22760700
dried-fruit-intake	cholelithiasis	0.236984	-0.22311	0.85769	0.056162	0	0.74189	0.294967	0.662003	20	10279604	11257012
dried-fruit-intake	cholelithiasis	-0.30841	-1	0.31667	0.095119	0	1	0.296652	0.664239	18	22746154	24088163
dried-fruit-intake	cholelithiasis	-0.27084	-1	0.27477	0.073353	0	1	0.297914	0.664425	1	206000000	208000000
dried-fruit-intake	cholelithiasis	-0.29697	-1	0.31813	0.088192	0	1	0.299886	0.666068	3	23426045	24270189
dried-fruit-intake	cholelithiasis	0.342842	-0.36015	1	0.11754	0	1	0.299657	0.666068	18	10719	848350
dried-fruit-intake	cholelithiasis	0.373644	-0.41276	1	0.13961	0	1	0.301419	0.668332	1	64344227	65894184
dried-fruit-intake	cholelithiasis	0.177606	-0.16492	0.55862	0.031544	0	0.31205	0.301757	0.668684	20	41351515	42185671
dried-fruit-intake	cholelithiasis	0.305865	-0.31255	1	0.093554	0	1	0.304394	0.671138	1	109000000	110000000
dried-fruit-intake	cholelithiasis	0.277794	-0.28969	1	0.077169	0	1	0.304308	0.671138	9	28067455	28766060
dried-fruit-intake	cholelithiasis	0.166484	-0.15187	0.52502	0.027717	0	0.27609	0.30356	0.671138	10	104000000	106000000
dried-fruit-intake	cholelithiasis	-0.31244	-1	0.33256	0.097619	0	1	0.305304	0.67154	1	59889046	61377615
dried-fruit-intake	cholelithiasis	0.133017	-0.12693	0.4114	0.017694	0	0.16925	0.305366	0.67154	20	42185672	43008890
dried-fruit-intake	cholelithiasis	-0.24615	-0.85521	0.24523	0.060589	0	0.73868	0.307943	0.674233	4	108000000	109000000
dried-fruit-intake	cholelithiasis	-0.33298	-1	0.36712	0.110877	0	1	0.307242	0.674233	12	1078398	1942426
dried-fruit-intake	cholelithiasis	0.377216	-0.40869	1	0.142292	0	1	0.30725	0.674233	21	28616540	29449870
dried-fruit-intake	cholelithiasis	0.170532	-0.17344	0.67821	0.029081	0	0.46434	0.310074	0.676745	19	47752728	48573065
dried-fruit-intake	cholelithiasis	0.169554	-0.16986	0.57028	0.028749	0	0.32734	0.311989	0.678497	3	147000000	149000000
dried-fruit-intake	cholelithiasis	0.230617	-0.24706	0.8012	0.053184	0	0.64601	0.313562	0.680001	1	5362405	6136814
dried-fruit-intake	cholelithiasis	0.363441	-0.42021	1	0.132089	0	1	0.314127	0.680844	1	161000000	162000000
dried-fruit-intake	cholelithiasis	-0.38887	-1	0.4706	0.151221	0	1	0.314661	0.681249	1	231000000	232000000
dried-fruit-intake	cholelithiasis	-0.29197	-1	0.3297	0.085247	0	1	0.315179	0.681249	7	128000000	129000000
dried-fruit-intake	cholelithiasis	-0.25821	-1	0.29929	0.066672	0	1	0.318522	0.684656	7	31730555	32460228
dried-fruit-intake	cholelithiasis	-0.15261	-0.47966	0.1524	0.023291	0	0.23045	0.318623	0.684656	9	135000000	136000000
dried-fruit-intake	cholelithiasis	-0.16117	-0.50039	0.15713	0.025976	0	0.25048	0.320089	0.685739	2	71385814	72160302
dried-fruit-intake	cholelithiasis	0.297878	-0.33846	1	0.088731	0	1	0.320118	0.685739	3	72334705	73606612
dried-fruit-intake	cholelithiasis	-0.26065	-1	0.27819	0.067936	0	1	0.320679	0.686087	19	762047	1515920
dried-fruit-intake	cholelithiasis	0.146297	-0.14794	0.45534	0.021403	0	0.20752	0.320992	0.686087	22	43574018	44409533
dried-fruit-intake	cholelithiasis	-0.30502	-1	0.36574	0.093039	0	1	0.326758	0.690379	18	52512524	53762996
dried-fruit-intake	cholelithiasis	-0.14374	-0.44756	0.14504	0.020662	0	0.20065	0.32911	0.69039	2	59251997	60775066
dried-fruit-intake	cholelithiasis	-0.24322	-0.90709	0.27003	0.059158	0	0.83236	0.327735	0.69039	2	103000000	105000000
dried-fruit-intake	cholelithiasis	-0.28199	-1	0.34676	0.079517	0	1	0.327697	0.69039	7	101000000	102000000
dried-fruit-intake	cholelithiasis	0.313044	-0.37005	1	0.097996	0	1	0.329211	0.69039	9	95854926	96670171
dried-fruit-intake	cholelithiasis	0.175184	-0.19513	0.56645	0.03069	0	0.32086	0.330521	0.69039	19	13968320	14891100
dried-fruit-intake	cholelithiasis	-0.21297	-0.75663	0.24122	0.045357	0	0.58259	0.331319	0.691308	15	34410073	35118927
dried-fruit-intake	cholelithiasis	0.334142	-0.41875	1	0.111651	0	1	0.331948	0.691794	14	101000000	102000000
dried-fruit-intake	cholelithiasis	0.297796	-0.37915	1	0.088683	0	1	0.334038	0.69439	11	24091273	24892439
dried-fruit-intake	cholelithiasis	-0.27269	-1	0.32403	0.074358	0	1	0.335478	0.695846	2	160000000	161000000
dried-fruit-intake	cholelithiasis	0.385313	-0.50563	1	0.148466	0	1	0.336013	0.696323	17	38880482	40233545
dried-fruit-intake	cholelithiasis	-0.2082	-0.72092	0.22287	0.043348	0	0.52743	0.337911	0.697681	1	242000000	243000000
dried-fruit-intake	cholelithiasis	-0.32336	-1	0.40255	0.104561	0	1	0.339113	0.698504	6	18775023	19449152
dried-fruit-intake	cholelithiasis	0.244505	-0.2858	0.942	0.059783	0	0.90793	0.342129	0.698843	2	125000000	126000000
dried-fruit-intake	cholelithiasis	-0.29805	-1	0.38118	0.088836	0	1	0.34072	0.698843	4	114000000	115000000
dried-fruit-intake	cholelithiasis	0.209946	-0.2493	0.73354	0.044077	0	0.53817	0.340195	0.698843	7	6716906	7167610
dried-fruit-intake	cholelithiasis	-0.23947	-0.92515	0.27557	0.057346	0	0.86299	0.340024	0.698843	11	131000000	133000000
dried-fruit-intake	cholelithiasis	0.177044	-0.20182	0.70857	0.031344	0	0.50354	0.343133	0.699264	16	11022543	11916631
dried-fruit-intake	cholelithiasis	0.238292	-0.28985	0.9117	0.056783	0	0.84474	0.344424	0.699749	10	12581572	13208061
dried-fruit-intake	cholelithiasis	-0.25868	-1	0.3255	0.066915	0	1	0.345977	0.699749	11	86629334	87676870
dried-fruit-intake	cholelithiasis	-0.12797	-0.40759	0.13747	0.016375	0	0.16642	0.34498	0.699749	19	48573066	49415189
dried-fruit-intake	cholelithiasis	0.198479	-0.23601	0.70431	0.039394	0	0.49982	0.353308	0.703305	9	8262304	9170120
dried-fruit-intake	cholelithiasis	0.230288	-0.29313	0.98165	0.053033	0	1	0.353113	0.703305	11	1857846	2477449
dried-fruit-intake	cholelithiasis	0.245884	-0.29246	1	0.060459	0	1	0.352506	0.703305	13	71010209	71976862
dried-fruit-intake	cholelithiasis	0.319426	-0.44203	1	0.102033	0	1	0.354905	0.705058	20	5379451	6128358
dried-fruit-intake	cholelithiasis	-0.23637	-0.93375	0.30729	0.055871	0	0.8993	0.355624	0.705597	3	196000000	197000000
dried-fruit-intake	cholelithiasis	0.114942	-0.14094	0.43125	0.013212	0	0.18802	0.361858	0.708088	3	149000000	150000000
dried-fruit-intake	cholelithiasis	-0.2771	-1	0.38617	0.076783	0	1	0.360005	0.708088	8	17492673	17947004
dried-fruit-intake	cholelithiasis	-0.21259	-0.8194	0.28872	0.045193	0	0.6798	0.361723	0.708088	10	1329233	1872960
dried-fruit-intake	cholelithiasis	-0.33238	-1	0.4805	0.110474	0	1	0.360259	0.708088	10	8771921	10081279
dried-fruit-intake	cholelithiasis	0.265766	-0.34866	1	0.070632	0	1	0.361476	0.708088	11	102000000	103000000
dried-fruit-intake	cholelithiasis	0.30411	-0.42878	1	0.092483	0	1	0.361413	0.708088	13	47433529	48137479
dried-fruit-intake	cholelithiasis	0.303503	-0.42541	1	0.092114	0	1	0.362357	0.708428	10	28734423	29393749
dried-fruit-intake	cholelithiasis	0.346618	-0.50148	1	0.120144	0	1	0.365494	0.709028	2	193000000	195000000
dried-fruit-intake	cholelithiasis	-0.20825	-0.76843	0.27083	0.043366	0	0.59206	0.363813	0.709028	2	240000000	241000000
dried-fruit-intake	cholelithiasis	-0.29842	-1	0.41514	0.089052	0	1	0.364702	0.709028	13	76671494	77460044
dried-fruit-intake	cholelithiasis	0.228925	-0.30938	1	0.052407	0	1	0.365541	0.709028	15	46022643	46884071
dried-fruit-intake	cholelithiasis	0.268988	-0.37264	1	0.072354	0	1	0.364637	0.709028	22	18535226	19635654
dried-fruit-intake	cholelithiasis	-0.23058	-0.92124	0.31166	0.053166	0	0.87022	0.366007	0.709219	2	203000000	204000000
dried-fruit-intake	cholelithiasis	-0.17977	-0.64528	0.23734	0.032317	0	0.42173	0.365992	0.709219	10	10081280	10969481
dried-fruit-intake	cholelithiasis	0.232426	-0.31194	1	0.054022	0	1	0.366362	0.709551	11	32065772	32830422
dried-fruit-intake	cholelithiasis	0.258821	-0.36125	1	0.066988	0	1	0.367134	0.710127	4	184000000	184000000
dried-fruit-intake	cholelithiasis	0.28148	-0.41925	1	0.079231	0	1	0.36774	0.710647	3	4109394	4835083
dried-fruit-intake	cholelithiasis	0.253595	-0.34997	1	0.06431	0	1	0.368274	0.710746	10	10969482	11856924
dried-fruit-intake	cholelithiasis	-0.29626	-1	0.44777	0.087768	0	1	0.36817	0.710746	14	85562937	86653343
dried-fruit-intake	cholelithiasis	-0.17319	-0.62532	0.21979	0.029994	0	0.39215	0.370853	0.713236	13	109000000	109000000
dried-fruit-intake	cholelithiasis	0.28369	-0.43532	1	0.08048	0	1	0.375129	0.717659	2	55663337	56394698
dried-fruit-intake	cholelithiasis	0.279222	-0.40242	1	0.077965	0	1	0.375369	0.717659	2	133000000	133000000
dried-fruit-intake	cholelithiasis	0.347382	-0.51444	1	0.120674	0	1	0.376791	0.71803	5	6936734	8079415
dried-fruit-intake	cholelithiasis	0.20757	-0.28833	0.79915	0.043085	0	0.64654	0.378134	0.718949	10	4813183	5396242
dried-fruit-intake	cholelithiasis	-0.21629	-0.88334	0.30067	0.046783	0	0.78484	0.378236	0.718949	20	33890061	35990261
dried-fruit-intake	cholelithiasis	-0.35016	-1	0.55308	0.122613	0	1	0.380163	0.720722	12	31797153	32368905
dried-fruit-intake	cholelithiasis	-0.30399	-1	0.45548	0.092409	0	1	0.380564	0.720774	2	108000000	110000000
dried-fruit-intake	cholelithiasis	-0.24463	-1	0.35985	0.059844	0	1	0.382953	0.723147	1	27992666	29188426
dried-fruit-intake	cholelithiasis	0.325818	-0.51753	1	0.106158	0	1	0.383754	0.723265	1	212000000	214000000
dried-fruit-intake	cholelithiasis	-0.18046	-0.65614	0.25796	0.032566	0	0.43226	0.384673	0.723889	9	4025356	4596614
dried-fruit-intake	cholelithiasis	0.267903	-0.40278	1	0.071772	0	1	0.385425	0.723938	2	170000000	171000000
dried-fruit-intake	cholelithiasis	0.248282	-0.35042	1	0.061644	0	1	0.385745	0.724187	10	5396243	6234718
dried-fruit-intake	cholelithiasis	-0.21846	-0.89377	0.32207	0.047723	0	0.81611	0.389151	0.727907	18	74471746	75240760
dried-fruit-intake	cholelithiasis	0.218797	-0.30778	0.922	0.047872	0	0.87044	0.390367	0.728962	9	77862309	78630915
dried-fruit-intake	cholelithiasis	-0.15877	-0.55273	0.21622	0.025209	0	0.30716	0.391554	0.729766	6	30715007	31106493
dried-fruit-intake	cholelithiasis	0.241385	-0.34934	1	0.058267	0	1	0.391256	0.729766	14	19000059	20876080
dried-fruit-intake	cholelithiasis	0.201039	-0.29915	0.86916	0.040417	0	0.78345	0.392827	0.731079	10	112000000	113000000
dried-fruit-intake	cholelithiasis	-0.23999	-1	0.34417	0.057597	0	1	0.394508	0.732094	10	67146044	67769822
dried-fruit-intake	cholelithiasis	-0.30691	-1	0.51128	0.094191	0	1	0.394829	0.732332	5	23246746	24362661
dried-fruit-intake	cholelithiasis	-0.16361	-0.60038	0.23297	0.026769	0	0.36221	0.399144	0.738254	6	24950380	25684629
dried-fruit-intake	cholelithiasis	0.225571	-0.3427	0.98088	0.050882	0	0.98163	0.399226	0.738254	6	152000000	153000000
dried-fruit-intake	cholelithiasis	0.207229	-0.31138	0.82741	0.042944	0	0.69524	0.400661	0.738254	12	99244338	101000000
dried-fruit-intake	cholelithiasis	-0.19424	-0.78257	0.28701	0.037728	0	0.61645	0.402014	0.739853	6	111000000	111000000
dried-fruit-intake	cholelithiasis	-0.36148	-1	0.62283	0.130667	0	1	0.403811	0.742315	3	118000000	119000000
dried-fruit-intake	cholelithiasis	0.180757	-0.27214	0.69681	0.032673	0	0.48738	0.409543	0.745291	12	61737954	63055936
dried-fruit-intake	cholelithiasis	-0.2432	-1	0.39382	0.059144	0	1	0.409521	0.745291	12	96828315	97814021
dried-fruit-intake	cholelithiasis	-0.18726	-0.7791	0.28378	0.035067	0	0.61587	0.409284	0.745291	22	23950733	25282436
dried-fruit-intake	cholelithiasis	-0.23029	-1	0.38208	0.053032	0	1	0.413487	0.746395	1	55727135	56799636
dried-fruit-intake	cholelithiasis	0.228441	-0.37447	1	0.052185	0	1	0.413632	0.746395	1	219000000	220000000
dried-fruit-intake	cholelithiasis	0.184213	-0.27804	0.70982	0.033934	0	0.51261	0.412338	0.746395	4	41360938	42189251
dried-fruit-intake	cholelithiasis	0.182013	-0.27975	0.71748	0.033129	0	0.51608	0.413039	0.746395	8	14872768	15359692
dried-fruit-intake	cholelithiasis	0.167671	-0.24358	0.64954	0.028114	0	0.42707	0.412321	0.746395	8	73838028	75011699
dried-fruit-intake	cholelithiasis	-0.18235	-0.7038	0.27058	0.033251	0	0.49956	0.412513	0.746395	9	125000000	126000000
dried-fruit-intake	cholelithiasis	0.147215	-0.21679	0.5361	0.021672	0	0.28956	0.412809	0.746395	12	102000000	103000000
dried-fruit-intake	cholelithiasis	0.147948	-0.21893	0.55608	0.021889	0	0.31177	0.413214	0.746395	20	61470769	62179241
dried-fruit-intake	cholelithiasis	-0.21376	-0.97414	0.35215	0.045692	0	0.97698	0.41513	0.748092	12	88344765	90567001
dried-fruit-intake	cholelithiasis	0.219156	-0.35723	0.98629	0.048029	0	1	0.418794	0.750944	12	66114644	67183620
dried-fruit-intake	cholelithiasis	-0.19815	-0.87914	0.3157	0.039263	0	0.78351	0.418878	0.750944	15	54332800	55136717
dried-fruit-intake	cholelithiasis	-0.18985	-0.75733	0.31209	0.036042	0	0.58718	0.419236	0.751237	3	159000000	161000000
dried-fruit-intake	cholelithiasis	0.246322	-0.42702	1	0.060675	0	1	0.421068	0.752771	17	36116885	37361178
dried-fruit-intake	cholelithiasis	0.139372	-0.21039	0.50735	0.019425	0	0.2582	0.42238	0.75372	16	52041337	53393882
dried-fruit-intake	cholelithiasis	-0.12778	-0.46413	0.19576	0.016327	0	0.21611	0.423358	0.754663	1	72513120	73992170
dried-fruit-intake	cholelithiasis	0.227702	-0.38554	1	0.051848	0	1	0.424627	0.75513	3	15150877	16084005
dried-fruit-intake	cholelithiasis	0.15259	-0.23703	0.5687	0.023284	0	0.32727	0.424922	0.75513	4	97540788	98445515
dried-fruit-intake	cholelithiasis	-0.26629	-1	0.49218	0.070909	0	1	0.427546	0.755758	4	164000000	165000000
dried-fruit-intake	cholelithiasis	-0.17208	-0.68416	0.27188	0.029611	0	0.47658	0.426743	0.755758	14	59447538	60099482
dried-fruit-intake	cholelithiasis	0.110321	-0.16823	0.39879	0.012171	0	0.15925	0.433233	0.757318	2	57952946	59251996
dried-fruit-intake	cholelithiasis	-0.32623	-1	0.69944	0.106426	0	1	0.434788	0.757318	3	126000000	127000000
dried-fruit-intake	cholelithiasis	0.189774	-0.33208	0.8659	0.036014	0	0.78162	0.431505	0.757318	6	98173004	99678876
dried-fruit-intake	cholelithiasis	-0.19122	-0.87436	0.35225	0.036565	0	0.78667	0.43348	0.757318	7	73128831	75243899
dried-fruit-intake	cholelithiasis	-0.11278	-0.41907	0.17577	0.01272	0	0.17659	0.432161	0.757318	10	103000000	104000000
dried-fruit-intake	cholelithiasis	-0.18779	-0.80085	0.30866	0.035266	0	0.64929	0.431091	0.757318	21	16873444	18222037
dried-fruit-intake	cholelithiasis	-0.30067	-1	0.60018	0.090401	0	1	0.434373	0.757318	22	30962256	31904549
dried-fruit-intake	cholelithiasis	-0.27833	-1	0.54138	0.077469	0	1	0.436218	0.758076	5	3677596	4636542
dried-fruit-intake	cholelithiasis	0.106613	-0.16811	0.39326	0.011366	0	0.15517	0.437736	0.759005	17	25872111	27344401
dried-fruit-intake	cholelithiasis	-0.2337	-1	0.42488	0.054616	0	1	0.43862	0.759742	19	15650186	16079006
dried-fruit-intake	cholelithiasis	0.188185	-0.32757	0.84872	0.035414	0	0.74074	0.440882	0.761191	1	107000000	108000000
dried-fruit-intake	cholelithiasis	-0.19889	-0.88242	0.3571	0.039558	0	0.78967	0.441232	0.761191	6	34979271	36346353
dried-fruit-intake	cholelithiasis	0.187005	-0.33139	0.86552	0.034971	0	0.76908	0.440698	0.761191	6	112000000	114000000
dried-fruit-intake	cholelithiasis	-0.14522	-0.5345	0.24411	0.02109	0	0.28726	0.442095	0.76177	6	32208902	32454577
dried-fruit-intake	cholelithiasis	0.189279	-0.3399	0.82941	0.035827	0	0.69271	0.444097	0.763855	12	23923799	25058714
dried-fruit-intake	cholelithiasis	0.249831	-0.45965	1	0.062416	0	1	0.445107	0.76491	3	112000000	112000000
dried-fruit-intake	cholelithiasis	0.17396	-0.29474	0.72583	0.030262	0	0.53978	0.445394	0.764991	16	55907390	57119889
dried-fruit-intake	cholelithiasis	0.229765	-0.44345	1	0.052792	0	1	0.445994	0.765071	20	49236419	50653620
dried-fruit-intake	cholelithiasis	0.22415	-0.43804	1	0.050243	0	1	0.453437	0.770983	16	5782969	6446081
dried-fruit-intake	cholelithiasis	0.171316	-0.30678	0.78464	0.029349	0	0.6355	0.455462	0.772421	2	48171059	49114132
dried-fruit-intake	cholelithiasis	-0.27599	-1	0.55364	0.076168	0	1	0.455323	0.772421	4	167000000	168000000
dried-fruit-intake	cholelithiasis	-0.26779	-1	0.55166	0.07171	0	1	0.456569	0.772647	18	55809316	56832312
dried-fruit-intake	cholelithiasis	-0.15364	-0.62987	0.28224	0.023604	0	0.40189	0.458444	0.773945	5	30416067	31679464
dried-fruit-intake	cholelithiasis	-0.20117	-1	0.38613	0.040468	0	1	0.458096	0.773945	14	69794543	71140426
dried-fruit-intake	cholelithiasis	-0.23354	-1	0.48479	0.05454	0	1	0.46185	0.775377	14	32382246	33591113
dried-fruit-intake	cholelithiasis	-0.16904	-0.73342	0.33402	0.028574	0	0.5567	0.466393	0.778623	8	98132520	99388944
dried-fruit-intake	cholelithiasis	-0.14634	-0.65111	0.27456	0.021416	0	0.43876	0.468228	0.780347	14	97174315	98268391
dried-fruit-intake	cholelithiasis	0.17384	-0.32786	0.72396	0.03022	0	0.53382	0.469263	0.780689	6	32539568	32586784
dried-fruit-intake	cholelithiasis	-0.17947	-0.84842	0.35899	0.032211	0	0.75396	0.470054	0.781517	5	55968967	56896890
dried-fruit-intake	cholelithiasis	-0.26119	-1	0.59825	0.068223	0	1	0.471225	0.782563	8	32454963	33982537
dried-fruit-intake	cholelithiasis	-0.13849	-0.56739	0.25284	0.019179	0	0.32645	0.473009	0.784552	12	116000000	117000000
dried-fruit-intake	cholelithiasis	-0.11461	-0.5494	0.22841	0.013135	0	0.31515	0.47397	0.785471	7	86446539	87836641
dried-fruit-intake	cholelithiasis	-0.14536	-0.65294	0.28911	0.021131	0	0.43999	0.475997	0.787177	9	130000000	131000000
dried-fruit-intake	cholelithiasis	0.204205	-0.41076	1	0.0417	0	1	0.476644	0.787212	6	131000000	131000000
dried-fruit-intake	cholelithiasis	-0.1741	-0.78478	0.34525	0.030311	0	0.63264	0.477682	0.787226	2	28819511	29627932
dried-fruit-intake	cholelithiasis	-0.20392	-1	0.41565	0.041585	0	1	0.479858	0.788119	11	58452709	59256232
dried-fruit-intake	cholelithiasis	-0.20204	-0.97797	0.43569	0.040819	0	1	0.480123	0.788173	1	62778734	64344226
dried-fruit-intake	cholelithiasis	-0.22073	-1	0.48042	0.04872	0	1	0.480557	0.788173	10	131000000	132000000
dried-fruit-intake	cholelithiasis	0.258192	-0.61641	1	0.066663	0	1	0.481762	0.788839	11	4946052	5533057
dried-fruit-intake	cholelithiasis	-0.19861	-1	0.40704	0.039448	0	1	0.48214	0.788839	21	20407308	21632916
dried-fruit-intake	cholelithiasis	0.233346	-0.53917	1	0.05445	0	1	0.483884	0.789639	15	37962916	39238840
dried-fruit-intake	cholelithiasis	-0.17592	-0.81101	0.36526	0.030946	0	0.67139	0.484804	0.789854	1	88656690	89753964
dried-fruit-intake	cholelithiasis	0.169224	-0.35264	0.83857	0.028637	0	0.74088	0.485841	0.790029	10	133000000	133000000
dried-fruit-intake	cholelithiasis	0.291268	-0.75598	1	0.084837	0	1	0.488827	0.791113	3	45844192	47588461
dried-fruit-intake	cholelithiasis	-0.22038	-1	0.51218	0.048567	0	1	0.492431	0.79423	11	95327211	96150134
dried-fruit-intake	cholelithiasis	0.167076	-0.36412	0.83366	0.027914	0	0.72895	0.493755	0.794705	3	11997659	12859209
dried-fruit-intake	cholelithiasis	-0.17138	-0.81034	0.37003	0.029372	0	0.67346	0.494687	0.795397	2	75148104	75942397
dried-fruit-intake	cholelithiasis	0.213218	-0.50777	1	0.045462	0	1	0.495622	0.796381	6	82388205	83571953
dried-fruit-intake	cholelithiasis	-0.21201	-1	0.50126	0.044947	0	1	0.500501	0.798897	7	13676748	15013694
dried-fruit-intake	cholelithiasis	0.186456	-0.42092	0.98908	0.034766	0	1	0.500455	0.798897	11	62800369	64594822
dried-fruit-intake	cholelithiasis	-0.17311	-0.87436	0.38276	0.029965	0	0.80485	0.502376	0.801226	2	222000000	223000000
dried-fruit-intake	cholelithiasis	-0.10992	-0.45216	0.22979	0.012082	0	0.20736	0.503698	0.802671	19	4741719	5478684
dried-fruit-intake	cholelithiasis	0.191323	-0.45519	0.99617	0.036604	0	1	0.504152	0.803063	7	54550501	55161394
dried-fruit-intake	cholelithiasis	-0.1463	-0.62948	0.32144	0.021402	0	0.41349	0.504933	0.803312	2	196000000	198000000
dried-fruit-intake	cholelithiasis	-0.18187	-0.92073	0.41999	0.033076	0	0.87884	0.505306	0.803558	2	79900056	80737811
dried-fruit-intake	cholelithiasis	-0.18836	-1	0.44133	0.035481	0	1	0.506205	0.804009	21	43081435	43812791
dried-fruit-intake	cholelithiasis	0.227351	-0.5677	1	0.051689	0	1	0.506704	0.804207	1	83461216	84728347
dried-fruit-intake	cholelithiasis	-0.25432	-1	0.68955	0.064677	0	1	0.510699	0.80749	6	78959763	79859903
dried-fruit-intake	cholelithiasis	0.213769	-0.51447	1	0.045697	0	1	0.512779	0.808923	1	67761891	68633860
dried-fruit-intake	cholelithiasis	-0.2162	-1	0.54697	0.04674	0	1	0.517093	0.810503	9	126000000	127000000
dried-fruit-intake	cholelithiasis	-0.17126	-0.86091	0.39547	0.02933	0	0.7867	0.517244	0.810503	9	140000000	141000000
dried-fruit-intake	cholelithiasis	0.102389	-0.22399	0.43508	0.010484	0	0.19208	0.516819	0.810503	12	107000000	108000000
dried-fruit-intake	cholelithiasis	0.204276	-0.54562	1	0.041729	0	1	0.516977	0.810503	17	73741322	74908266
dried-fruit-intake	cholelithiasis	0.126399	-0.25962	0.554	0.015977	0	0.31342	0.517622	0.810503	20	60766558	61470768
dried-fruit-intake	cholelithiasis	-0.23918	-1	0.6306	0.057208	0	1	0.520265	0.812624	1	68633861	69438909
dried-fruit-intake	cholelithiasis	-0.13165	-0.6006	0.29213	0.017332	0	0.36727	0.522067	0.814654	16	65072404	65882820
dried-fruit-intake	cholelithiasis	0.262025	-0.71174	1	0.068657	0	1	0.523164	0.815409	2	214000000	215000000
dried-fruit-intake	cholelithiasis	0.164346	-0.39316	0.82585	0.027009	0	0.71039	0.523928	0.815742	11	103000000	105000000
dried-fruit-intake	cholelithiasis	-0.20868	-1	0.53905	0.043548	0	1	0.524991	0.816371	21	15840034	16873443
dried-fruit-intake	cholelithiasis	-0.13226	-0.62385	0.29834	0.017494	0	0.39601	0.529398	0.819471	8	130000000	132000000
dried-fruit-intake	cholelithiasis	-0.19363	-1	0.50371	0.037492	0	1	0.529232	0.819471	21	43812792	44815008
dried-fruit-intake	cholelithiasis	-0.16236	-0.81677	0.39963	0.026361	0	0.69528	0.529975	0.819496	11	105000000	106000000
dried-fruit-intake	cholelithiasis	0.096477	-0.21141	0.41083	0.009308	0	0.17235	0.530303	0.819675	20	60125334	60766557
dried-fruit-intake	cholelithiasis	-0.14014	-0.71612	0.34984	0.01964	0	0.54364	0.53169	0.820937	1	90941550	91870059
dried-fruit-intake	cholelithiasis	-0.17298	-0.93962	0.44975	0.029924	0	0.94123	0.53232	0.821148	8	70004666	70872088
dried-fruit-intake	cholelithiasis	-0.12377	-0.56637	0.28765	0.015318	0	0.32873	0.534068	0.822857	1	99425001	100000000
dried-fruit-intake	cholelithiasis	0.16594	-0.41965	0.8488	0.027536	0	0.75217	0.535401	0.823153	7	112000000	113000000
dried-fruit-intake	cholelithiasis	-0.18759	-1	0.47291	0.035191	0	1	0.535443	0.823153	13	106000000	107000000
dried-fruit-intake	cholelithiasis	0.130536	-0.31757	0.63941	0.01704	0	0.42758	0.53554	0.823153	22	20969185	22404422
dried-fruit-intake	cholelithiasis	0.199312	-0.53259	1	0.039725	0	1	0.536204	0.823517	22	34361898	35368341
dried-fruit-intake	cholelithiasis	0.173124	-0.43799	0.92785	0.029972	0	0.88977	0.537339	0.823903	3	9970732	11226367
dried-fruit-intake	cholelithiasis	-0.21214	-1	0.58679	0.045002	0	1	0.537747	0.823919	14	86653344	87350275
dried-fruit-intake	cholelithiasis	-0.19759	-1	0.53462	0.039041	0	1	0.538993	0.824389	4	5051835	5972709
dried-fruit-intake	cholelithiasis	0.174695	-0.44605	0.98303	0.030518	0	1	0.540269	0.825093	9	89171797	90135154
dried-fruit-intake	cholelithiasis	0.214546	-0.63539	1	0.04603	0	1	0.542468	0.826883	15	25384328	26392947
dried-fruit-intake	cholelithiasis	-0.13193	-0.6307	0.32759	0.017406	0	0.41127	0.543483	0.827116	3	81431497	82532742
dried-fruit-intake	cholelithiasis	0.207646	-0.57471	1	0.043117	0	1	0.543892	0.827116	11	27018308	28577718
dried-fruit-intake	cholelithiasis	0.097645	-0.23341	0.43926	0.009534	0	0.19733	0.545035	0.827527	12	106000000	107000000
dried-fruit-intake	cholelithiasis	-0.22243	-1	0.68868	0.049476	0	1	0.547974	0.827861	2	84395900	85992794
dried-fruit-intake	cholelithiasis	0.114402	-0.28049	0.54241	0.013088	0	0.30139	0.547418	0.827861	6	79859904	80693927
dried-fruit-intake	cholelithiasis	0.207669	-0.58633	1	0.043126	0	1	0.546842	0.827861	7	92530166	93691725
dried-fruit-intake	cholelithiasis	0.159829	-0.44025	0.89246	0.025545	0	0.81961	0.547561	0.827861	12	16136743	17374895
dried-fruit-intake	cholelithiasis	0.164003	-0.44664	0.93717	0.026897	0	0.94195	0.549299	0.828239	6	83571954	85038134
dried-fruit-intake	cholelithiasis	0.181566	-0.50693	1	0.032966	0	1	0.548814	0.828239	9	116000000	117000000
dried-fruit-intake	cholelithiasis	-0.18291	-1	0.5192	0.033455	0	1	0.550076	0.828658	3	67454741	68319770
dried-fruit-intake	cholelithiasis	-0.16347	-0.89863	0.43923	0.026721	0	0.84608	0.551104	0.829235	2	1875061	2680063
dried-fruit-intake	cholelithiasis	-0.17227	-1	0.48381	0.029675	0	1	0.551761	0.829577	12	93487548	94385884
dried-fruit-intake	cholelithiasis	0.115067	-0.30936	0.5881	0.01324	0	0.35768	0.562883	0.837795	2	49849186	50756240
dried-fruit-intake	cholelithiasis	0.174472	-0.50486	1	0.03044	0	1	0.56309	0.837795	12	104000000	105000000
dried-fruit-intake	cholelithiasis	-0.1354	-0.69515	0.36947	0.018332	0	0.50529	0.564748	0.838322	2	3314203	4016104
dried-fruit-intake	cholelithiasis	0.152202	-0.44437	0.91347	0.023165	0	0.92768	0.565934	0.839102	12	58748140	60000363
dried-fruit-intake	cholelithiasis	-0.089	-0.40752	0.23182	0.007921	0	0.17098	0.56933	0.841847	6	32897999	33194975
dried-fruit-intake	cholelithiasis	0.104667	-0.2611	0.51491	0.010955	0	0.27142	0.571216	0.842413	12	13559528	14656849
dried-fruit-intake	cholelithiasis	-0.19778	-1	0.63583	0.039115	0	1	0.572471	0.843399	1	237000000	238000000
dried-fruit-intake	cholelithiasis	-0.2026	-1	0.63522	0.041045	0	1	0.576504	0.843568	3	63670804	64662373
dried-fruit-intake	cholelithiasis	-0.11752	-0.58476	0.32812	0.013811	0	0.35532	0.576591	0.843568	8	9167796	9835863
dried-fruit-intake	cholelithiasis	-0.14393	-0.82963	0.4422	0.020717	0	0.73666	0.575433	0.843568	9	124000000	125000000
dried-fruit-intake	cholelithiasis	0.149003	-0.44557	0.89925	0.022202	0	0.87361	0.576071	0.843568	10	19965625	20616432
dried-fruit-intake	cholelithiasis	0.14448	-0.41791	0.78632	0.020874	0	0.65898	0.574421	0.843568	17	68176220	69245590
dried-fruit-intake	cholelithiasis	0.224183	-0.74703	1	0.050258	0	1	0.578288	0.844769	11	25662919	26356980
dried-fruit-intake	cholelithiasis	0.202448	-0.6544	1	0.040985	0	1	0.579892	0.845522	16	74135276	74889127
dried-fruit-intake	cholelithiasis	-0.12992	-0.73509	0.38062	0.01688	0	0.58304	0.580519	0.845786	9	100000000	102000000
dried-fruit-intake	cholelithiasis	-0.21447	-1	0.74495	0.045995	0	1	0.581072	0.846204	6	32454578	32539567
dried-fruit-intake	cholelithiasis	-0.11652	-0.65589	0.34742	0.013577	0	0.46475	0.583327	0.846814	1	120000000	146000000
dried-fruit-intake	cholelithiasis	-0.17286	-1	0.54828	0.029881	0	1	0.583464	0.846814	2	166000000	167000000
dried-fruit-intake	cholelithiasis	-0.14212	-0.899	0.42533	0.020197	0	0.9263	0.582809	0.846814	15	57641165	58712954
dried-fruit-intake	cholelithiasis	0.165943	-0.51974	1	0.027537	0	1	0.585169	0.848077	5	125000000	126000000
dried-fruit-intake	cholelithiasis	-0.12031	-0.76261	0.38385	0.014475	0	0.68045	0.590769	0.852032	2	47320115	48171058
dried-fruit-intake	cholelithiasis	0.200588	-0.70768	1	0.040236	0	1	0.595752	0.853599	2	183000000	184000000
dried-fruit-intake	cholelithiasis	0.090523	-0.25869	0.45265	0.008194	0	0.21136	0.596525	0.853633	2	218000000	220000000
dried-fruit-intake	cholelithiasis	-0.10524	-0.649	0.33872	0.011075	0	0.44736	0.598028	0.853935	10	101000000	103000000
dried-fruit-intake	cholelithiasis	-0.12674	-0.76656	0.40546	0.016062	0	0.62588	0.598507	0.853935	19	50451926	51259178
dried-fruit-intake	cholelithiasis	0.140291	-0.45885	0.83601	0.019682	0	0.74465	0.598853	0.854113	3	98212869	99045104
dried-fruit-intake	cholelithiasis	0.112131	-0.33391	0.59199	0.012573	0	0.35709	0.602329	0.855624	1	3582048	4281476
dried-fruit-intake	cholelithiasis	0.180589	-0.6602	1	0.032612	0	1	0.602551	0.855624	1	163000000	164000000
dried-fruit-intake	cholelithiasis	-0.11373	-0.69684	0.35315	0.012935	0	0.53126	0.602465	0.855624	2	50756241	51669493
dried-fruit-intake	cholelithiasis	0.177023	-0.6204	1	0.031337	0	1	0.600196	0.855624	9	17392383	17990565
dried-fruit-intake	cholelithiasis	0.117066	-0.35879	0.66844	0.013705	0	0.47313	0.602283	0.855624	9	32253284	33194892
dried-fruit-intake	cholelithiasis	-0.11752	-0.67178	0.38081	0.013811	0	0.48395	0.602574	0.855624	20	53879804	54743694
dried-fruit-intake	cholelithiasis	-0.12503	-0.71542	0.39763	0.015634	0	0.53137	0.60597	0.858235	10	11856925	12581571
dried-fruit-intake	cholelithiasis	0.213306	-0.81775	1	0.0455	0	1	0.607592	0.858925	5	51203266	52139773
dried-fruit-intake	cholelithiasis	0.17835	-0.65079	1	0.031809	0	1	0.607652	0.858925	6	7808324	9020710
dried-fruit-intake	cholelithiasis	0.118621	-0.37708	0.67834	0.014071	0	0.48579	0.607793	0.858925	18	58527237	59449422
dried-fruit-intake	cholelithiasis	0.114481	-0.36685	0.64092	0.013106	0	0.42681	0.609553	0.859302	2	4016105	4766969
dried-fruit-intake	cholelithiasis	-0.11978	-0.6525	0.38307	0.014348	0	0.44304	0.610057	0.859302	2	14692121	15721703
dried-fruit-intake	cholelithiasis	0.132854	-0.45096	0.85486	0.01765	0	0.76505	0.61132	0.859302	4	39820062	40590541
dried-fruit-intake	cholelithiasis	-0.18351	-1	0.72316	0.033676	0	1	0.614806	0.861473	1	248000000	249000000
dried-fruit-intake	cholelithiasis	0.093271	-0.27744	0.5058	0.008699	0	0.26258	0.614139	0.861473	4	109000000	110000000
dried-fruit-intake	cholelithiasis	-0.0936	-0.62988	0.33114	0.00876	0	0.45684	0.617132	0.863335	2	46499327	47320114
dried-fruit-intake	cholelithiasis	0.181979	-0.7336	1	0.033116	0	1	0.619414	0.863819	14	41614834	42562550
dried-fruit-intake	cholelithiasis	-0.08466	-0.44794	0.27057	0.007167	0	0.20732	0.621908	0.865244	2	49114133	49849185
dried-fruit-intake	cholelithiasis	0.146307	-0.56344	0.98234	0.021406	0	1	0.625487	0.867427	11	110000000	111000000
dried-fruit-intake	cholelithiasis	-0.11594	-0.69533	0.41122	0.013443	0	0.50585	0.624945	0.867427	17	72383473	73741321
dried-fruit-intake	cholelithiasis	0.181386	-0.73692	1	0.032901	0	1	0.627011	0.868897	13	98527336	99402294
dried-fruit-intake	cholelithiasis	0.169257	-0.66885	1	0.028648	0	1	0.629637	0.871284	18	6756497	7862479
dried-fruit-intake	cholelithiasis	0.152654	-0.64759	1	0.023303	0	1	0.633629	0.873656	1	2215496	2983519
dried-fruit-intake	cholelithiasis	0.161523	-0.66551	1	0.02609	0	1	0.63489	0.873656	4	165000000	166000000
dried-fruit-intake	cholelithiasis	-0.09308	-0.5272	0.32228	0.008664	0	0.29188	0.635259	0.873656	11	68000950	68887344
dried-fruit-intake	cholelithiasis	-0.14659	-1	0.58296	0.021487	0	1	0.634363	0.873656	15	102000000	103000000
dried-fruit-intake	cholelithiasis	-0.08241	-0.46147	0.27074	0.006791	0	0.22063	0.636438	0.87452	2	164000000	165000000
dried-fruit-intake	cholelithiasis	-0.11278	-0.72281	0.41632	0.012718	0	0.56549	0.636736	0.87452	8	103000000	104000000
dried-fruit-intake	cholelithiasis	-0.11174	-0.67851	0.39137	0.012486	0	0.49532	0.637078	0.874679	2	6306607	7108208
dried-fruit-intake	cholelithiasis	-0.09638	-0.53649	0.33898	0.009289	0	0.30253	0.639065	0.875535	2	220000000	221000000
dried-fruit-intake	cholelithiasis	-0.10182	-0.60121	0.37611	0.010368	0	0.37962	0.641754	0.877157	12	63055937	63764111
dried-fruit-intake	cholelithiasis	-0.1538	-1	0.6565	0.023656	0	1	0.642142	0.877261	10	33655459	35178224
dried-fruit-intake	cholelithiasis	0.107717	-0.39304	0.65332	0.011603	0	0.44969	0.645144	0.879182	17	6305079	7264458
dried-fruit-intake	cholelithiasis	0.133101	-0.52581	0.90327	0.017716	0	0.92684	0.647252	0.880556	1	20556203	21416121
dried-fruit-intake	cholelithiasis	0.119167	-0.44227	0.77418	0.014201	0	0.66133	0.647293	0.880556	6	87516323	88499745
dried-fruit-intake	cholelithiasis	-0.1118	-0.72764	0.45874	0.012498	0	0.59073	0.649806	0.883163	1	29188427	30405182
dried-fruit-intake	cholelithiasis	0.106511	-0.41075	0.73921	0.011345	0	0.59876	0.650214	0.883163	7	153000000	154000000
dried-fruit-intake	cholelithiasis	0.113773	-0.43941	0.77365	0.012944	0	0.65624	0.651243	0.883748	10	32457294	33655458
dried-fruit-intake	cholelithiasis	0.121383	-0.48548	0.82434	0.014734	0	0.74889	0.652573	0.884798	15	99925973	101000000
dried-fruit-intake	cholelithiasis	-0.12372	-0.84972	0.47823	0.015306	0	0.78685	0.65381	0.885052	11	22368744	23164544
dried-fruit-intake	cholelithiasis	-0.1159	-0.7906	0.47954	0.013433	0	0.69655	0.658578	0.885306	2	20064518	21084898
dried-fruit-intake	cholelithiasis	0.093314	-0.34833	0.56914	0.008707	0	0.34335	0.656419	0.885306	3	88375764	89612939
dried-fruit-intake	cholelithiasis	-0.13554	-0.98553	0.55393	0.018371	0	1	0.657833	0.885306	10	85463485	86459980
dried-fruit-intake	cholelithiasis	-0.13403	-1	0.56317	0.017965	0	1	0.657411	0.885306	11	113000000	114000000
dried-fruit-intake	cholelithiasis	0.081231	-0.29564	0.48809	0.006598	0	0.25411	0.660665	0.885306	12	6023701	6948954
dried-fruit-intake	cholelithiasis	-0.08761	-0.52945	0.32171	0.007676	0	0.30156	0.656122	0.885306	12	25058715	25990813
dried-fruit-intake	cholelithiasis	0.136304	-0.57222	1	0.018579	0	1	0.657585	0.885306	12	77800464	79315178
dried-fruit-intake	cholelithiasis	0.076271	-0.28626	0.44403	0.005817	0	0.20375	0.661156	0.885306	18	21622717	22746153
dried-fruit-intake	cholelithiasis	0.13545	-0.57194	1	0.018347	0	1	0.655315	0.885306	18	67195981	68051035
dried-fruit-intake	cholelithiasis	-0.08863	-0.56037	0.34903	0.007856	0	0.33806	0.663283	0.885448	2	22429641	23538527
dried-fruit-intake	cholelithiasis	0.070032	-0.2531	0.41196	0.004904	0	0.17627	0.663726	0.885733	8	22895019	23788494
dried-fruit-intake	cholelithiasis	-0.14505	-1	0.65857	0.021039	0	1	0.66515	0.886407	13	77460045	78693310
dried-fruit-intake	cholelithiasis	-0.08426	-0.50788	0.32478	0.007099	0	0.26888	0.666155	0.886898	13	58245844	59751795
dried-fruit-intake	cholelithiasis	0.106965	-0.45201	0.7309	0.011442	0	0.59799	0.67021	0.888852	9	14244748	14902924
dried-fruit-intake	cholelithiasis	-0.10287	-0.68757	0.42812	0.010583	0	0.5198	0.671586	0.889542	14	89482884	90662836
dried-fruit-intake	cholelithiasis	-0.07165	-0.4369	0.27912	0.005134	0	0.19983	0.671995	0.889542	22	29457602	30962255
dried-fruit-intake	cholelithiasis	0.119463	-0.57066	0.91586	0.014271	0	0.99072	0.680811	0.895282	9	115000000	116000000
dried-fruit-intake	cholelithiasis	-0.1249	-0.94494	0.60765	0.015599	0	1	0.682059	0.896232	21	26467827	27774350
dried-fruit-intake	cholelithiasis	-0.05717	-0.34451	0.2269	0.003269	0	0.12412	0.684491	0.897058	1	73992171	75132092
dried-fruit-intake	cholelithiasis	-0.10703	-0.76625	0.48584	0.011455	0	0.65591	0.685692	0.897989	5	32727915	33971056
dried-fruit-intake	cholelithiasis	0.122796	-0.58148	0.99917	0.015079	0	1	0.686104	0.898198	11	61717118	62800368
dried-fruit-intake	cholelithiasis	-0.05519	-0.42548	0.25527	0.003046	0	0.20216	0.690614	0.899827	2	44104111	45189468
dried-fruit-intake	cholelithiasis	0.093781	-0.41915	0.65256	0.008795	0	0.4768	0.693414	0.902083	12	1942427	3069506
dried-fruit-intake	cholelithiasis	0.113383	-0.56743	0.9044	0.012856	0	0.91653	0.69713	0.90345	6	39785908	40778401
dried-fruit-intake	cholelithiasis	0.075182	-0.34179	0.51312	0.005652	0	0.28471	0.702003	0.904971	1	204000000	205000000
dried-fruit-intake	cholelithiasis	0.117597	-0.61264	0.96112	0.013829	0	1	0.702173	0.904971	7	138000000	139000000
dried-fruit-intake	cholelithiasis	0.083056	-0.38573	0.57573	0.006898	0	0.3631	0.700943	0.904971	14	29029225	30831154
dried-fruit-intake	cholelithiasis	0.072855	-0.31813	0.4841	0.005308	0	0.25563	0.701886	0.904971	15	46884072	47693316
dried-fruit-intake	cholelithiasis	-0.08365	-0.57557	0.38523	0.006998	0	0.3596	0.704669	0.905902	18	3722829	4603961
dried-fruit-intake	cholelithiasis	-0.17024	-1	1	0.028982	0	1	0.705186	0.905963	11	48765367	49386071
dried-fruit-intake	cholelithiasis	-0.1182	-1	0.64061	0.013972	0	1	0.705919	0.906603	6	157000000	158000000
dried-fruit-intake	cholelithiasis	-0.11976	-1	0.66382	0.014342	0	1	0.707557	0.90783	15	63218979	64339945
dried-fruit-intake	cholelithiasis	-0.14133	-1	0.91493	0.019973	0	1	0.710484	0.910344	11	125000000	126000000
dried-fruit-intake	cholelithiasis	-0.09204	-0.79062	0.47719	0.008472	0	0.71311	0.712321	0.91179	10	98005995	99367800
dried-fruit-intake	cholelithiasis	-0.06663	-0.45315	0.30969	0.00444	0	0.21479	0.713313	0.912454	21	19479025	20407307
dried-fruit-intake	cholelithiasis	0.15011	-1	1	0.022533	0	1	0.71741	0.913927	6	118000000	119000000
dried-fruit-intake	cholelithiasis	-0.13801	-1	0.87533	0.019046	0	1	0.716921	0.913927	9	73915495	74950318
dried-fruit-intake	cholelithiasis	0.102095	-0.55534	0.85166	0.010423	0	0.83968	0.718012	0.914221	2	57433654	57952945
dried-fruit-intake	cholelithiasis	0.087377	-0.44442	0.69339	0.007635	0	0.5516	0.718622	0.914272	13	49381728	50419896
dried-fruit-intake	cholelithiasis	0.09773	-0.56704	0.84221	0.009551	0	0.86656	0.718301	0.914272	15	90632719	91593623
dried-fruit-intake	cholelithiasis	0.096863	-0.52123	0.79053	0.009382	0	0.72182	0.721757	0.915575	9	132000000	133000000
dried-fruit-intake	cholelithiasis	0.104631	-0.57535	0.9042	0.010948	0	0.97573	0.723486	0.916352	3	59998584	60571139
dried-fruit-intake	cholelithiasis	-0.11266	-1	0.66859	0.012691	0	1	0.724677	0.917258	12	55416803	56987105
dried-fruit-intake	cholelithiasis	0.073187	-0.36961	0.54773	0.005356	0	0.32732	0.725777	0.918048	10	35178225	36475838
dried-fruit-intake	cholelithiasis	0.081206	-0.42476	0.63075	0.006594	0	0.45702	0.728017	0.919102	1	15755231	16732168
dried-fruit-intake	cholelithiasis	0.062724	-0.31964	0.44793	0.003934	0	0.21949	0.730212	0.919102	1	117000000	118000000
dried-fruit-intake	cholelithiasis	0.082392	-0.44937	0.68955	0.006788	0	0.54592	0.730055	0.919102	2	11230350	11995765
dried-fruit-intake	cholelithiasis	-0.07596	-0.568	0.39324	0.005769	0	0.36185	0.730585	0.919102	5	25722098	26938178
dried-fruit-intake	cholelithiasis	0.093743	-0.52621	0.82971	0.008788	0	0.78639	0.728706	0.919102	11	127000000	128000000
dried-fruit-intake	cholelithiasis	0.101974	-0.60892	0.88796	0.010399	0	0.98616	0.73194	0.919513	1	100000000	101000000
dried-fruit-intake	cholelithiasis	-0.10826	-0.99151	0.63143	0.01172	0	1	0.731557	0.919513	1	192000000	194000000
dried-fruit-intake	cholelithiasis	-0.10723	-0.9879	0.66053	0.011498	0	1	0.732815	0.919996	1	89753965	90941549
dried-fruit-intake	cholelithiasis	-0.05824	-0.41725	0.28664	0.003392	0	0.18286	0.73304	0.919996	20	48212976	49236418
dried-fruit-intake	cholelithiasis	0.095904	-0.57689	0.82761	0.009198	0	0.8071	0.733732	0.920565	15	29141036	30604119
dried-fruit-intake	cholelithiasis	-0.06798	-0.57284	0.42619	0.004622	0	0.39564	0.748753	0.924024	1	199000000	200000000
dried-fruit-intake	cholelithiasis	-0.05151	-0.3951	0.29039	0.002653	0	0.17115	0.750683	0.924024	1	200000000	201000000
dried-fruit-intake	cholelithiasis	-0.0705	-0.5615	0.41773	0.00497	0	0.36282	0.752595	0.924024	2	142000000	143000000
dried-fruit-intake	cholelithiasis	0.09176	-0.5898	0.84716	0.00842	0	0.87018	0.750537	0.924024	4	122000000	123000000
dried-fruit-intake	cholelithiasis	0.066337	-0.36919	0.54018	0.004401	0	0.32161	0.745445	0.924024	4	148000000	150000000
dried-fruit-intake	cholelithiasis	0.11871	-0.80261	1	0.014092	0	1	0.742788	0.924024	5	13608148	14910295
dried-fruit-intake	cholelithiasis	-0.10671	-1	0.67642	0.011387	0	1	0.737783	0.924024	5	101000000	102000000
dried-fruit-intake	cholelithiasis	-0.09306	-0.88745	0.58619	0.00866	0	0.92931	0.748608	0.924024	6	43770627	44596897
dried-fruit-intake	cholelithiasis	-0.1155	-1	0.82543	0.01334	0	1	0.752071	0.924024	7	4139432	4938442
dried-fruit-intake	cholelithiasis	-0.06522	-0.50515	0.34073	0.004253	0	0.27961	0.745484	0.924024	10	6234719	6897037
dried-fruit-intake	cholelithiasis	0.082549	-0.47138	0.70972	0.006814	0	0.55305	0.744094	0.924024	10	20616433	21477692
dried-fruit-intake	cholelithiasis	-0.11356	-1	0.82024	0.012897	0	1	0.74902	0.924024	11	82833182	83677773
dried-fruit-intake	cholelithiasis	-0.05323	-0.40796	0.29053	0.002833	0	0.17791	0.7501	0.924024	12	3069507	3871114
dried-fruit-intake	cholelithiasis	-0.06635	-0.54134	0.38679	0.004402	0	0.32383	0.750984	0.924024	12	54371449	55416802
dried-fruit-intake	cholelithiasis	-0.0795	-0.65757	0.45539	0.00632	0	0.49357	0.74611	0.924024	16	15921109	17343277
dried-fruit-intake	cholelithiasis	-0.07991	-0.67674	0.48036	0.006386	0	0.55341	0.743963	0.924024	17	11778165	12676353
dried-fruit-intake	cholelithiasis	0.093178	-0.63997	0.8958	0.008682	0	0.98387	0.7547	0.925209	10	78665482	79952996
dried-fruit-intake	cholelithiasis	0.089707	-0.56599	0.84844	0.008047	0	0.84125	0.754367	0.925209	12	43980532	44923825
dried-fruit-intake	cholelithiasis	-0.09222	-0.88839	0.63641	0.008504	0	0.9791	0.755034	0.925324	3	112000000	114000000
dried-fruit-intake	cholelithiasis	-0.05999	-0.4855	0.35801	0.003598	0	0.25924	0.757731	0.927389	1	35201627	36855139
dried-fruit-intake	cholelithiasis	-0.08658	-0.79466	0.56036	0.007496	0	0.73933	0.758161	0.927389	10	109000000	110000000
dried-fruit-intake	cholelithiasis	-0.07399	-0.64644	0.45832	0.005474	0	0.47509	0.758978	0.9278	3	11226368	11997658
dried-fruit-intake	cholelithiasis	0.123912	-0.93275	1	0.015354	0	1	0.759469	0.928024	1	22740288	23907045
dried-fruit-intake	cholelithiasis	-0.1045	-1	0.78859	0.010921	0	1	0.761771	0.929447	11	80726013	81658298
dried-fruit-intake	cholelithiasis	0.123659	-1	1	0.015292	0	1	0.763141	0.930168	7	140000000	142000000
dried-fruit-intake	cholelithiasis	-0.07708	-0.78109	0.50976	0.005942	0	0.73813	0.765781	0.931394	11	79802287	80726012
dried-fruit-intake	cholelithiasis	0.116013	-0.92609	1	0.013459	0	1	0.76815	0.933393	7	150000000	151000000
dried-fruit-intake	cholelithiasis	-0.07594	-0.72143	0.53099	0.005767	0	0.62694	0.770478	0.93345	7	109000000	110000000
dried-fruit-intake	cholelithiasis	0.10063	-0.73617	1	0.010126	0	1	0.769366	0.93345	9	109000000	111000000
dried-fruit-intake	cholelithiasis	-0.05866	-0.4938	0.37933	0.003441	0	0.28046	0.771416	0.93345	21	21632917	22201890
dried-fruit-intake	cholelithiasis	0.074687	-0.52255	0.71899	0.005578	0	0.60488	0.773526	0.934096	4	176000000	177000000
dried-fruit-intake	cholelithiasis	0.081762	-0.59649	0.82358	0.006685	0	0.84292	0.775111	0.934096	7	40261241	41415925
dried-fruit-intake	cholelithiasis	0.110066	-0.93069	1	0.012115	0	1	0.775707	0.934096	8	11740	660414
dried-fruit-intake	cholelithiasis	-0.09596	-1	0.73906	0.009208	0	1	0.775648	0.934096	11	119000000	120000000
dried-fruit-intake	cholelithiasis	0.062529	-0.45084	0.63425	0.00391	0	0.5092	0.775645	0.934096	16	53393883	54866095
dried-fruit-intake	cholelithiasis	-0.06527	-0.65225	0.47334	0.00426	0	0.51577	0.779445	0.934753	12	60317	1078397
dried-fruit-intake	cholelithiasis	0.08116	-0.59942	0.84176	0.006587	0	0.86748	0.780781	0.935663	11	33905328	34672697
dried-fruit-intake	cholelithiasis	-0.07908	-0.87459	0.58594	0.006254	0	0.92821	0.781174	0.935663	12	64403858	66114643
dried-fruit-intake	cholelithiasis	0.064774	-0.43826	0.6027	0.004196	0	0.41181	0.780921	0.935663	17	75619257	76596287
dried-fruit-intake	cholelithiasis	0.052339	-0.34472	0.47851	0.002739	0	0.25806	0.784263	0.935736	7	98173565	99465540
dried-fruit-intake	cholelithiasis	0.110261	-0.99006	1	0.012157	0	1	0.784552	0.935736	8	66018205	66960438
dried-fruit-intake	cholelithiasis	0.067037	-0.49323	0.69549	0.004494	0	0.56751	0.78364	0.935736	9	94175375	94924482
dried-fruit-intake	cholelithiasis	-0.07046	-0.70484	0.50639	0.004965	0	0.59392	0.784101	0.935736	9	114000000	114000000
dried-fruit-intake	cholelithiasis	0.065471	-0.46039	0.66162	0.004287	0	0.52542	0.782196	0.935736	17	20402495	21432873
dried-fruit-intake	cholelithiasis	0.082222	-0.65656	0.92696	0.006761	0	1	0.788064	0.936153	2	86867033	88547312
dried-fruit-intake	cholelithiasis	0.062832	-0.48428	0.65251	0.003948	0	0.53192	0.787512	0.936153	10	89971629	91021321
dried-fruit-intake	cholelithiasis	0.048557	-0.32638	0.44018	0.002358	0	0.21789	0.789423	0.936264	10	36475839	37561443
dried-fruit-intake	cholelithiasis	0.084265	-0.70169	0.98194	0.007101	0	1	0.789268	0.936264	10	125000000	126000000
dried-fruit-intake	cholelithiasis	-0.06285	-0.63501	0.48711	0.00395	0	0.48962	0.791022	0.936698	10	49197321	50145673
dried-fruit-intake	cholelithiasis	0.079438	-0.65314	0.89029	0.00631	0	1	0.793792	0.937758	2	141000000	142000000
dried-fruit-intake	cholelithiasis	0.096452	-0.90743	1	0.009303	0	1	0.798237	0.937758	6	32629240	32682213
dried-fruit-intake	cholelithiasis	-0.05409	-0.5446	0.41204	0.002925	0	0.3477	0.796576	0.937758	6	56200986	57316157
dried-fruit-intake	cholelithiasis	0.077122	-0.6548	0.88093	0.005948	0	0.99949	0.795432	0.937758	11	106000000	107000000
dried-fruit-intake	cholelithiasis	-0.07057	-0.80575	0.57086	0.00498	0	0.84521	0.794074	0.937758	16	65882821	66738843
dried-fruit-intake	cholelithiasis	0.032111	-0.22748	0.2982	0.001031	0	0.09779	0.797472	0.937758	19	5478685	6455428
dried-fruit-intake	cholelithiasis	0.064851	-0.50028	0.6655	0.004206	0	0.52063	0.798954	0.938029	6	85837204	86818669
dried-fruit-intake	cholelithiasis	-0.09275	-1	0.8459	0.008603	0	1	0.799536	0.938209	7	80055722	81533566
dried-fruit-intake	cholelithiasis	-0.07248	-0.8364	0.60736	0.005253	0	0.91032	0.802646	0.938326	5	11850851	12867189
dried-fruit-intake	cholelithiasis	0.096216	-0.93349	1	0.009257	0	1	0.802008	0.938326	7	22165061	23106680
dried-fruit-intake	cholelithiasis	-0.05738	-0.59595	0.46009	0.003292	0	0.415	0.802857	0.938326	14	68976913	69794542
dried-fruit-intake	cholelithiasis	-0.07328	-0.81434	0.60726	0.00537	0	0.86322	0.800551	0.938326	14	82524786	84087372
dried-fruit-intake	cholelithiasis	0.061694	-0.50085	0.66076	0.003806	0	0.49184	0.805675	0.939914	16	64207177	65072403
dried-fruit-intake	cholelithiasis	0.062883	-0.52835	0.70911	0.003954	0	0.59808	0.809155	0.942362	20	46486133	47203836
dried-fruit-intake	cholelithiasis	0.052958	-0.44288	0.58201	0.002805	0	0.38168	0.813467	0.944719	12	76524574	77800463
dried-fruit-intake	cholelithiasis	-0.06326	-0.77576	0.62163	0.004002	0	0.77365	0.823383	0.950346	13	112000000	114000000
dried-fruit-intake	cholelithiasis	-0.06058	-0.78299	0.59935	0.003669	0	0.79171	0.824583	0.950794	17	1480057	2699135
dried-fruit-intake	cholelithiasis	0.044304	-0.38377	0.49519	0.001963	0	0.27831	0.82815	0.951102	1	10753428	11709173
dried-fruit-intake	cholelithiasis	0.093128	-1	1	0.008673	0	1	0.826153	0.951102	4	46358361	47408265
dried-fruit-intake	cholelithiasis	-0.06236	-0.80347	0.64183	0.003888	0	0.85471	0.829737	0.951583	21	24055942	25247986
dried-fruit-intake	cholelithiasis	-0.04973	-0.58689	0.46266	0.002473	0	0.42357	0.831026	0.951929	1	167000000	168000000
dried-fruit-intake	cholelithiasis	-0.04345	-0.49017	0.38049	0.001888	0	0.2767	0.831404	0.95208	1	220000000	221000000
dried-fruit-intake	cholelithiasis	-0.091	-1	1	0.00828	0	1	0.832601	0.95232	13	70427881	71010208
dried-fruit-intake	cholelithiasis	-0.04976	-0.60704	0.48266	0.002476	0	0.43266	0.835262	0.95249	1	242000000	242000000
dried-fruit-intake	cholelithiasis	0.067816	-0.7314	0.99227	0.004599	0	1	0.833572	0.95249	10	43769843	44893846
dried-fruit-intake	cholelithiasis	-0.04411	-0.51309	0.41192	0.001945	0	0.30617	0.835936	0.952732	10	127000000	128000000
dried-fruit-intake	cholelithiasis	0.047382	-0.4454	0.55448	0.002245	0	0.36986	0.836172	0.952732	21	34383795	35729261
dried-fruit-intake	cholelithiasis	-0.05187	-0.68718	0.53352	0.002691	0	0.59734	0.840653	0.95302	1	195000000	196000000
dried-fruit-intake	cholelithiasis	-0.0631	-0.92452	0.7051	0.003982	0	1	0.839754	0.95302	2	215000000	216000000
dried-fruit-intake	cholelithiasis	0.039869	-0.39023	0.47356	0.00159	0	0.26049	0.841005	0.95302	4	23858351	24764724
dried-fruit-intake	cholelithiasis	-0.06777	-0.99224	0.78218	0.004593	0	1	0.838744	0.95302	4	118000000	119000000
dried-fruit-intake	cholelithiasis	0.059627	-0.66344	0.82598	0.003555	0	0.91822	0.841103	0.95302	19	57143510	57959952
dried-fruit-intake	cholelithiasis	0.034003	-0.32894	0.40743	0.001156	0	0.1881	0.844496	0.953291	2	24669225	25895394
dried-fruit-intake	cholelithiasis	-0.03667	-0.43082	0.35145	0.001345	0	0.21422	0.843376	0.953291	22	16050213	17587474
dried-fruit-intake	cholelithiasis	0.034238	-0.33315	0.42747	0.001172	0	0.21163	0.845308	0.953846	2	56394699	57433653
dried-fruit-intake	cholelithiasis	-0.03915	-0.48933	0.41543	0.001533	0	0.2847	0.851835	0.955575	3	105000000	106000000
dried-fruit-intake	cholelithiasis	0.046697	-0.54137	0.66156	0.002181	0	0.55198	0.854365	0.957067	13	25977141	26681709
dried-fruit-intake	cholelithiasis	0.04453	-0.49344	0.62069	0.001983	0	0.46514	0.856069	0.958142	20	14203756	15238519
dried-fruit-intake	cholelithiasis	-0.05437	-0.89742	0.72854	0.002956	0	1	0.858098	0.958466	1	110000000	111000000
dried-fruit-intake	cholelithiasis	-0.06738	-1	0.96464	0.00454	0	1	0.858454	0.958586	13	85035401	85650680
dried-fruit-intake	cholelithiasis	0.051574	-0.64463	0.8149	0.00266	0	0.88871	0.859702	0.958848	12	20074931	20866285
dried-fruit-intake	cholelithiasis	-0.03954	-0.5374	0.44201	0.001564	0	0.3516	0.859811	0.958848	19	55714086	56411086
dried-fruit-intake	cholelithiasis	0.038342	-0.47163	0.5816	0.00147	0	0.43134	0.862523	0.959873	19	33028100	33785835
dried-fruit-intake	cholelithiasis	-0.04225	-0.61586	0.53083	0.001785	0	0.48434	0.865763	0.960291	11	11081300	11632650
dried-fruit-intake	cholelithiasis	-0.0265	-0.35244	0.28967	0.000702	0	0.14257	0.86458	0.960291	18	53762997	54957867
dried-fruit-intake	cholelithiasis	0.035058	-0.4149	0.50225	0.001229	0	0.30559	0.867228	0.960599	9	86769887	87815449
dried-fruit-intake	cholelithiasis	0.055384	-0.82085	1	0.003067	0	1	0.869475	0.961983	2	223000000	224000000
dried-fruit-intake	cholelithiasis	0.034051	-0.42032	0.49692	0.001159	0	0.28638	0.870664	0.962746	20	15962577	16661516
dried-fruit-intake	cholelithiasis	-0.03869	-0.60283	0.49945	0.001497	0	0.44018	0.871662	0.963298	13	100000000	102000000
dried-fruit-intake	cholelithiasis	-0.04444	-0.78858	0.64732	0.001975	0	0.86193	0.876557	0.96357	2	36120744	36867389
dried-fruit-intake	cholelithiasis	-0.04071	-0.67432	0.5418	0.001657	0	0.55182	0.873158	0.96357	5	116000000	117000000
dried-fruit-intake	cholelithiasis	-0.02859	-0.47078	0.40656	0.000817	0	0.31093	0.875962	0.96357	11	1061400	1857845
dried-fruit-intake	cholelithiasis	0.022732	-0.28168	0.324	0.000517	0	0.12679	0.877083	0.96357	11	64594823	66782661
dried-fruit-intake	cholelithiasis	-0.03692	-0.60733	0.50917	0.001363	0	0.48843	0.878998	0.96357	11	107000000	108000000
dried-fruit-intake	cholelithiasis	-0.02396	-0.37653	0.33029	0.000574	0	0.17112	0.888037	0.96365	2	213000000	214000000
dried-fruit-intake	cholelithiasis	-0.03456	-0.58822	0.49761	0.001195	0	0.42438	0.885466	0.96365	2	241000000	242000000
dried-fruit-intake	cholelithiasis	-0.04415	-0.88343	0.77272	0.00195	0	1	0.887839	0.96365	3	795747	1440048
dried-fruit-intake	cholelithiasis	0.046887	-0.82237	0.9821	0.002198	0	1	0.889216	0.96365	5	151000000	152000000
dried-fruit-intake	cholelithiasis	-0.03906	-0.72146	0.61128	0.001525	0	0.66738	0.887349	0.96365	7	97420208	98173564
dried-fruit-intake	cholelithiasis	-0.0369	-0.62728	0.54331	0.001362	0	0.48752	0.883094	0.96365	9	117000000	118000000
dried-fruit-intake	cholelithiasis	0.035663	-0.53794	0.63366	0.001272	0	0.50634	0.888718	0.96365	10	88443653	89971628
dried-fruit-intake	cholelithiasis	0.048692	-0.89642	1	0.002371	0	1	0.887305	0.96365	20	57924038	58780894
dried-fruit-intake	cholelithiasis	0.061826	-1	1	0.003822	0	1	0.891713	0.965272	1	94168577	95122541
dried-fruit-intake	cholelithiasis	0.03207	-0.49762	0.58466	0.001029	0	0.42756	0.894881	0.966802	7	617320	1366972
dried-fruit-intake	cholelithiasis	-0.04095	-0.87439	0.78904	0.001677	0	1	0.897473	0.966819	18	8788525	9816164
dried-fruit-intake	cholelithiasis	-0.03049	-0.63375	0.51705	0.00093	0	0.52952	0.897529	0.966819	19	49415190	50451925
dried-fruit-intake	cholelithiasis	-0.02035	-0.42357	0.34745	0.000414	0	0.23971	0.897653	0.966819	20	43008891	44072210
dried-fruit-intake	cholelithiasis	0.041627	-0.81411	0.97053	0.001733	0	1	0.900355	0.968329	6	45408422	46430701
dried-fruit-intake	cholelithiasis	0.032059	-0.57866	0.67358	0.001028	0	0.56618	0.90228	0.969097	6	165000000	166000000
dried-fruit-intake	cholelithiasis	0.034289	-0.69647	0.85399	0.001176	0	1	0.907957	0.971482	13	79489046	80778339
dried-fruit-intake	cholelithiasis	-0.02174	-0.43686	0.37493	0.000473	0	0.22484	0.909707	0.971482	19	3893910	4741718
dried-fruit-intake	cholelithiasis	-0.03929	-1	0.95504	0.001544	0	1	0.914659	0.972485	4	161000000	162000000
dried-fruit-intake	cholelithiasis	-0.01915	-0.40694	0.36226	0.000367	0	0.19703	0.915013	0.972485	11	68887345	69713996
dried-fruit-intake	cholelithiasis	-0.03138	-0.74324	0.67694	0.000985	0	0.79886	0.913052	0.972485	12	71948186	73154515
dried-fruit-intake	cholelithiasis	-0.03509	-0.90959	0.80815	0.001231	0	1	0.914319	0.972485	12	80952473	81843890
dried-fruit-intake	cholelithiasis	0.033889	-0.76899	0.916	0.001148	0	1	0.914083	0.972485	22	36135969	37364004
dried-fruit-intake	cholelithiasis	-0.03049	-0.78224	0.68208	0.000929	0	0.85408	0.916231	0.972975	2	208000000	209000000
dried-fruit-intake	cholelithiasis	0.020646	-0.39379	0.45779	0.000426	0	0.258	0.917472	0.973757	1	41977967	43512669
dried-fruit-intake	cholelithiasis	-0.03284	-0.87585	0.76829	0.001079	0	1	0.918504	0.974326	14	54359599	55292832
dried-fruit-intake	cholelithiasis	0.021438	-0.48569	0.52795	0.00046	0	0.36367	0.92539	0.976519	2	114000000	115000000
dried-fruit-intake	cholelithiasis	0.029694	-0.77691	0.88242	0.000882	0	1	0.925664	0.976541	3	19030989	20754842
dried-fruit-intake	cholelithiasis	0.027001	-0.68769	0.82575	0.000729	0	0.95206	0.926598	0.976726	9	96670172	97418633
dried-fruit-intake	cholelithiasis	0.022774	-0.64603	0.71689	0.000519	0	0.69162	0.934442	0.977778	1	58387484	59889045
dried-fruit-intake	cholelithiasis	-0.01668	-0.43284	0.40483	0.000278	0	0.23772	0.932321	0.977778	1	232000000	233000000
dried-fruit-intake	cholelithiasis	-0.02059	-0.64804	0.58954	0.000424	0	0.67695	0.934508	0.977778	5	131000000	133000000
dried-fruit-intake	cholelithiasis	-0.02306	-0.70022	0.6177	0.000532	0	0.6418	0.932216	0.977778	5	168000000	170000000
dried-fruit-intake	cholelithiasis	-0.02761	-0.93429	0.83875	0.000762	0	1	0.933573	0.977778	9	127000000	129000000
dried-fruit-intake	cholelithiasis	-0.01902	-0.50855	0.46962	0.000362	0	0.34493	0.929433	0.977778	12	68006683	68839661
dried-fruit-intake	cholelithiasis	0.014404	-0.32739	0.36442	0.000207	0	0.16158	0.929954	0.977778	12	79315179	80952472
dried-fruit-intake	cholelithiasis	-0.01418	-0.34396	0.3187	0.000201	0	0.14455	0.928875	0.977778	14	58447799	59447537
dried-fruit-intake	cholelithiasis	-0.02598	-0.83948	0.76032	0.000675	0	1	0.932782	0.977778	19	64705	762046
dried-fruit-intake	cholelithiasis	0.013394	-0.3243	0.35584	0.000179	0	0.15453	0.935459	0.977784	9	653662	1103598
dried-fruit-intake	cholelithiasis	-0.02202	-0.69673	0.6494	0.000485	0	0.71343	0.936446	0.977969	17	4463972	5573784
dried-fruit-intake	cholelithiasis	-0.0184	-0.54467	0.51015	0.000339	0	0.39168	0.937451	0.978541	3	157000000	158000000
dried-fruit-intake	cholelithiasis	-0.02021	-0.69749	0.62186	0.000408	0	0.63689	0.941345	0.979736	1	33066847	34371022
dried-fruit-intake	cholelithiasis	-0.01439	-0.48257	0.45243	0.000207	0	0.3083	0.946199	0.98315	1	165000000	166000000
dried-fruit-intake	cholelithiasis	0.011139	-0.3568	0.39007	0.000124	0	0.18779	0.950211	0.984826	2	7108209	7966709
dried-fruit-intake	cholelithiasis	-0.02359	-1	1	0.000557	0	1	0.950036	0.984826	6	18208677	18775022
dried-fruit-intake	cholelithiasis	0.015829	-0.58024	0.63679	0.000251	0	0.54672	0.950717	0.984826	11	16383387	17583948
dried-fruit-intake	cholelithiasis	0.014658	-0.55283	0.56902	0.000215	0	0.43724	0.951784	0.984826	20	44072211	45673603
dried-fruit-intake	cholelithiasis	-0.0133	-0.50763	0.50372	0.000177	0	0.38063	0.952604	0.98503	6	49528165	50940767
dried-fruit-intake	cholelithiasis	-0.02185	-1	1	0.000477	0	1	0.955601	0.985795	18	73568261	74471745
dried-fruit-intake	cholelithiasis	-0.01289	-0.53873	0.50905	0.000166	0	0.39024	0.956731	0.985862	6	156000000	157000000
dried-fruit-intake	cholelithiasis	0.014708	-0.64503	0.70737	0.000216	0	0.73673	0.958028	0.985894	10	132000000	133000000
dried-fruit-intake	cholelithiasis	-0.01736	-0.95889	0.88884	0.000301	0	1	0.959137	0.986562	8	116000000	118000000
dried-fruit-intake	cholelithiasis	-0.01633	-0.90361	0.86025	0.000267	0	1	0.959662	0.986774	2	189000000	190000000
dried-fruit-intake	cholelithiasis	-0.01642	-0.93982	0.87443	0.00027	0	1	0.960441	0.987049	11	120000000	121000000
dried-fruit-intake	cholelithiasis	-0.01718	-1	1	0.000295	0	1	0.963535	0.98754	13	99402295	100000000
dried-fruit-intake	cholelithiasis	0.016275	-1	1	0.000265	0	1	0.965714	0.987994	2	138000000	140000000
dried-fruit-intake	cholelithiasis	0.011401	-0.7219	0.76729	0.00013	0	0.97823	0.967272	0.988079	10	110000000	110000000
dried-fruit-intake	cholelithiasis	0.010212	-0.55292	0.57651	0.000104	0	0.46525	0.966517	0.988079	14	61652817	62717985
dried-fruit-intake	cholelithiasis	0.009981	-0.5648	0.61574	9.96e-05	0	0.51665	0.967479	0.988079	16	73140782	74135275
dried-fruit-intake	cholelithiasis	-0.00981	-0.60325	0.58602	9.62e-05	0	0.53448	0.969437	0.988095	13	42037055	42950157
dried-fruit-intake	cholelithiasis	-0.00711	-0.42829	0.43085	5.05e-05	0	0.25649	0.970885	0.988565	1	8580988	9475966
dried-fruit-intake	cholelithiasis	0.010259	-0.79631	0.82189	0.000105	0	1	0.973877	0.989783	6	64010287	65759861
dried-fruit-intake	cholelithiasis	-0.01112	-1	1	0.000124	0	1	0.977038	0.990127	3	20754843	21790867
dried-fruit-intake	cholelithiasis	0.010358	-0.94756	0.97457	0.000107	0	1	0.976201	0.990127	7	44989572	46247335
dried-fruit-intake	cholelithiasis	-0.00521	-0.38161	0.36903	2.71e-05	0	0.19064	0.976744	0.990127	9	113000000	114000000
dried-fruit-intake	cholelithiasis	0.005683	-0.44569	0.45266	3.23e-05	0	0.27801	0.977884	0.990291	19	31763009	33028099
dried-fruit-intake	cholelithiasis	0.004663	-0.43822	0.43839	2.17e-05	0	0.2591	0.981516	0.991799	13	73114510	74437635
dried-fruit-intake	cholelithiasis	0.006273	-0.70027	0.72386	3.93e-05	0	0.7876	0.982905	0.99208	3	108000000	109000000
dried-fruit-intake	cholelithiasis	0.004505	-0.47309	0.47992	2.03e-05	0	0.31733	0.983732	0.992083	16	82310205	83077869
dried-fruit-intake	cholelithiasis	0.006559	-0.98312	1	4.3e-05	0	1	0.985527	0.992365	4	10227	812415
dried-fruit-intake	cholelithiasis	-0.00546	-0.8281	0.76319	2.98e-05	0	1	0.985839	0.992365	9	82601466	83455502
dried-fruit-intake	cholelithiasis	-0.00646	-1	0.9918	4.17e-05	0	1	0.98537	0.992365	11	71242835	72875068
dried-fruit-intake	cholelithiasis	-0.00427	-0.56228	0.53961	1.83e-05	0	0.43887	0.985769	0.992365	13	91764205	93285142
dried-fruit-intake	cholelithiasis	0.00532	-0.90202	0.89119	2.83e-05	0	1	0.987022	0.992942	17	5573785	6305078
dried-fruit-intake	cholelithiasis	-0.00414	-0.81392	0.75356	1.71e-05	0	1	0.989257	0.993635	4	115000000	116000000
dried-fruit-intake	cholelithiasis	0.00255	-0.705	0.71352	6.5e-06	0	0.77077	0.993075	0.996212	1	225000000	227000000
dried-fruit-intake	cholelithiasis	0.002176	-0.7829	0.7474	4.73e-06	0	0.96072	0.994238	0.996822	2	143000000	145000000
dried-fruit-intake	cholelithiasis	-0.00195	-1	1	3.79e-06	0	1	0.995847	0.997634	6	42103739	43770626
dried-fruit-intake	cholelithiasis	-0.00116	-0.53647	0.51842	1.35e-06	0	0.40065	0.996036	0.997634	14	25585042	26395690
dried-fruit-intake	cholelithiasis	-0.00135	-0.85505	0.87191	1.83e-06	0	1	0.996696	0.997989	8	64215359	66018204
dried-fruit-intake	cholelithiasis	0.000403	-0.29145	0.28958	1.63e-07	0	0.11433	0.997727	0.998503	4	150000000	151000000
dried-fruit-intake	cholelithiasis	NA	NA	NA	NA	NA	NA	NA	NA	1	235000000	236000000
dried-fruit-intake	cholelithiasis	NA	NA	NA	NA	NA	NA	NA	NA	10	113000000	114000000

## Sheet: Table S3
Supplementary Table S3.The result of local genetic correlation analysis(cholelithiasis vs oily fish intake)
phen1	phen2	log2FoldChange	rho.lower	rho.upper	r2	r2.lower	r2.upper	p	padj	CHR	START	STOP
oily-fish-intake	cholelithiasis	-0.783273	-1	-0.4729	0.613516	0.22364	1	3.42e-06	0.00440271	7	100849308	101950748
oily-fish-intake	cholelithiasis	-0.784279	-1	-0.46081	0.615094	0.21234	1	9.51e-06	0.00467418	10	21477693	23365685
oily-fish-intake	cholelithiasis	0.583727	0.34386	0.86431	0.340737	0.11824	0.74704	6.47e-06	0.00467418	16	53393883	54866095
oily-fish-intake	cholelithiasis	-1	-1	-0.51343	1	0.26361	1	0.000108637	0.0209561	2	138073792	139505819
oily-fish-intake	cholelithiasis	-0.7989	-1	-0.41218	0.638241	0.16989	1	0.000129217	0.02266	6	9020711	10416550
oily-fish-intake	cholelithiasis	0.854753	0.42886	1	0.730602	0.18392	1	0.000190893	0.0294586	6	53425493	54452767
oily-fish-intake	cholelithiasis	0.770562	0.37767	1	0.593766	0.14263	1	0.000208102	0.0308791	8	22895019	23788494
oily-fish-intake	cholelithiasis	-0.412415	-0.64349	-0.19965	0.170086	0.03986	0.41408	0.000221229	0.0316112	19	45040933	45893307
oily-fish-intake	cholelithiasis	-0.595646	-1	-0.29154	0.354794	0.08499	1	0.000328028	0.0342036	2	26894103	28819510
oily-fish-intake	cholelithiasis	0.821667	0.40714	1	0.675137	0.16577	1	0.000322807	0.0342036	7	115321302	116835336
oily-fish-intake	cholelithiasis	1	0.3713	1	1	0.13815	1	0.000327672	0.0342036	13	34722392	35744568
oily-fish-intake	cholelithiasis	-0.397418	-0.62379	-0.1885	0.157941	0.03553	0.38912	0.000318771	0.0342036	19	48573066	49415189
oily-fish-intake	cholelithiasis	0.856439	0.41544	1	0.733487	0.17259	1	0.000351448	0.0347473	5	122005292	123191941
oily-fish-intake	cholelithiasis	-0.660695	-1	-0.30613	0.436517	0.09372	1	0.000396808	0.035602	15	47693317	49260006
oily-fish-intake	cholelithiasis	0.666437	0.30758	1	0.444138	0.0946	1	0.000550253	0.0451676	2	202504863	203639686
oily-fish-intake	cholelithiasis	1	0.33968	1	1	0.11551	1	0.000871468	0.0565478	22	23950733	25282436
oily-fish-intake	cholelithiasis	-0.49705	-0.83895	-0.20706	0.247059	0.04287	0.70384	0.00110499	0.0609007	19	34633275	35649343
oily-fish-intake	cholelithiasis	0.487396	0.19999	1	0.237555	0.04022	1	0.00113461	0.0616525	19	5478685	6455428
oily-fish-intake	cholelithiasis	-1	-1	-0.31269	1	0.09826	1	0.00137255	0.070604	2	198140351	199654969
oily-fish-intake	cholelithiasis	-0.915233	-1	-0.37373	0.837652	0.14015	1	0.00186662	0.0818343	12	84356776	85345631
oily-fish-intake	cholelithiasis	0.995378	0.3942	1	0.990778	0.15539	1	0.0019766	0.0837992	12	47499604	48227035
oily-fish-intake	cholelithiasis	0.613342	0.23679	1	0.376189	0.05607	1	0.00207241	0.0859716	5	75959516	77290255
oily-fish-intake	cholelithiasis	0.759348	0.29881	1	0.57661	0.08929	1	0.00218108	0.0876345	1	54771294	55727134
oily-fish-intake	cholelithiasis	0.753716	0.2857	1	0.568087	0.08162	1	0.00217419	0.0876345	15	89385188	90632718
oily-fish-intake	cholelithiasis	-0.58638	-1	-0.22411	0.343842	0.05022	1	0.00239447	0.0879797	10	125798320	126875816
oily-fish-intake	cholelithiasis	0.50942	0.18745	0.91487	0.259509	0.03514	0.83699	0.00254935	0.0919196	20	60766558	61470768
oily-fish-intake	cholelithiasis	-0.640777	-1	-0.23489	0.410595	0.05518	1	0.00267601	0.0928614	2	75148104	75942397
oily-fish-intake	cholelithiasis	-0.819956	-1	-0.30522	0.672328	0.09316	1	0.00270349	0.0928614	21	26467827	27774350
oily-fish-intake	cholelithiasis	0.683441	0.25314	1	0.467092	0.06408	1	0.00275947	0.0933863	20	53120335	53879803
oily-fish-intake	cholelithiasis	-0.551839	-1	-0.20475	0.304526	0.04192	1	0.00282461	0.0938698	6	25684630	26396200
oily-fish-intake	cholelithiasis	-0.587971	-1	-0.21827	0.34571	0.04764	1	0.0031701	0.0996202	1	72513120	73992170
oily-fish-intake	cholelithiasis	-0.628551	-1	-0.22621	0.395077	0.05138	1	0.00327082	0.0996202	9	127184583	128785782
oily-fish-intake	cholelithiasis	-0.68299	-1	-0.23853	0.466475	0.0569	1	0.0034786	0.103637	4	88502718	89244554
oily-fish-intake	cholelithiasis	0.86263	0.29924	1	0.744131	0.08955	1	0.00351903	0.103637	10	122803507	123856184
oily-fish-intake	cholelithiasis	-0.511251	-0.92259	-0.17898	0.261378	0.03203	0.85117	0.0038717	0.11147	1	41093876	41977966
oily-fish-intake	cholelithiasis	-0.457128	-0.80638	-0.15136	0.208966	0.02291	0.65026	0.00382062	0.11147	1	205009624	205917548
oily-fish-intake	cholelithiasis	-0.808191	-1	-0.28114	0.653173	0.07904	1	0.00395657	0.111999	9	128785783	129617771
oily-fish-intake	cholelithiasis	-0.999564	-1	-0.35281	0.999129	0.12555	1	0.00399687	0.111999	13	109156766	109813576
oily-fish-intake	cholelithiasis	-0.851375	-1	-0.2976	0.724839	0.08922	1	0.00446204	0.119892	12	70097806	71177961
oily-fish-intake	cholelithiasis	-0.402033	-0.70947	-0.12924	0.161631	0.0167	0.50334	0.00464487	0.120495	2	59251997	60775066
oily-fish-intake	cholelithiasis	-0.691786	-1	-0.23769	0.478568	0.05761	1	0.00472371	0.120495	3	84698481	85807679
oily-fish-intake	cholelithiasis	-0.525741	-0.89604	-0.18047	0.276404	0.03257	0.80289	0.00469772	0.120495	6	32208902	32454577
oily-fish-intake	cholelithiasis	-0.594468	-1	-0.18842	0.353392	0.03564	1	0.00477859	0.120495	11	26356981	27018307
oily-fish-intake	cholelithiasis	-0.709527	-1	-0.24978	0.503429	0.06276	1	0.00465809	0.120495	18	45718493	46558306
oily-fish-intake	cholelithiasis	-1	-1	-0.31785	1	0.10276	1	0.00467539	0.120495	18	60780195	62074993
oily-fish-intake	cholelithiasis	-0.554873	-1	-0.18239	0.307885	0.03327	1	0.00521039	0.123922	8	9835864	10478851
oily-fish-intake	cholelithiasis	0.558444	0.17807	1	0.31186	0.03186	1	0.00528379	0.124083	20	56951774	57924037
oily-fish-intake	cholelithiasis	0.530268	0.15971	1	0.281185	0.02571	1	0.00563953	0.126694	10	11856925	12581571
oily-fish-intake	cholelithiasis	-0.570861	-1	-0.20479	0.325882	0.04194	1	0.00605252	0.131924	6	31106494	31250556
oily-fish-intake	cholelithiasis	-0.638736	-1	-0.18399	0.407984	0.03428	1	0.00679828	0.141009	17	45883902	47516224
oily-fish-intake	cholelithiasis	-0.470166	-0.80357	-0.15707	0.221056	0.0247	0.64572	0.00697219	0.143078	6	31320269	31427209
oily-fish-intake	cholelithiasis	0.704227	0.22141	1	0.495935	0.05006	1	0.00710866	0.144343	1	2215496	2983519
oily-fish-intake	cholelithiasis	-0.517252	-1	-0.15984	0.26755	0.02555	1	0.00714869	0.144396	1	204092538	205009623
oily-fish-intake	cholelithiasis	0.764158	0.21377	1	0.583938	0.04589	1	0.00747051	0.145465	2	203639687	205038119
oily-fish-intake	cholelithiasis	-0.424957	-0.76394	-0.1262	0.180588	0.01608	0.5836	0.00781121	0.14698	6	27261036	28666364
oily-fish-intake	cholelithiasis	-0.504189	-0.94223	-0.14388	0.254206	0.02096	0.88779	0.00767332	0.14698	6	30715007	31106493
oily-fish-intake	cholelithiasis	-0.702331	-1	-0.20383	0.493268	0.04259	1	0.00782627	0.14698	12	126871453	127545377
oily-fish-intake	cholelithiasis	0.517149	0.14401	1	0.267444	0.02096	1	0.00783198	0.14698	17	20402495	21432873
oily-fish-intake	cholelithiasis	0.60479	0.17495	1	0.365771	0.03105	1	0.00801078	0.147926	6	67559695	68547494
oily-fish-intake	cholelithiasis	-0.367306	-0.65001	-0.09563	0.134913	0.00944	0.42251	0.00816853	0.150068	6	31427210	32208901
oily-fish-intake	cholelithiasis	-0.495736	-0.89063	-0.14542	0.245754	0.02165	0.79323	0.00890284	0.156172	6	31250557	31320268
oily-fish-intake	cholelithiasis	-0.484952	-0.93123	-0.13032	0.235178	0.01703	0.86719	0.00923078	0.157856	12	96828315	97814021
oily-fish-intake	cholelithiasis	0.720865	0.18336	1	0.519646	0.03454	1	0.00955725	0.160312	11	127306872	128262550
oily-fish-intake	cholelithiasis	-0.594984	-1	-0.16695	0.354006	0.02958	1	0.00944445	0.160312	13	46493237	47433528
oily-fish-intake	cholelithiasis	-0.455978	-0.87819	-0.11366	0.207916	0.01379	0.77121	0.00989198	0.161555	12	97814022	99244337
oily-fish-intake	cholelithiasis	-0.552539	-1	-0.14436	0.305299	0.02138	1	0.0108022	0.170102	7	99465541	100849307
oily-fish-intake	cholelithiasis	-0.695032	-1	-0.16464	0.483069	0.02864	1	0.011195	0.173455	4	146174872	147161042
oily-fish-intake	cholelithiasis	-0.352039	-0.63675	-0.08618	0.123931	0.00773	0.40545	0.0115343	0.173924	6	32897999	33194975
oily-fish-intake	cholelithiasis	0.850547	0.19976	1	0.72343	0.0437	1	0.0113875	0.173924	18	42974166	44300145
oily-fish-intake	cholelithiasis	-0.501967	-1	-0.12296	0.251971	0.01558	1	0.0117747	0.174718	3	44141694	45844191
oily-fish-intake	cholelithiasis	0.489928	0.11545	0.98468	0.240029	0.01393	0.9696	0.0117602	0.174718	3	64662374	65326751
oily-fish-intake	cholelithiasis	-1	-1	-0.15026	1	0.03121	1	0.0123856	0.177634	11	7191231	7915071
oily-fish-intake	cholelithiasis	-0.723532	-1	-0.16976	0.523499	0.03338	1	0.0130239	0.179451	3	168972663	170174578
oily-fish-intake	cholelithiasis	-0.764775	-1	-0.19323	0.58488	0.03979	1	0.0135631	0.182322	4	10227	812415
oily-fish-intake	cholelithiasis	-0.847037	-1	-0.18952	0.717471	0.03844	1	0.0139681	0.184468	5	13608148	14910295
oily-fish-intake	cholelithiasis	-0.489893	-1	-0.1008	0.239995	0.01087	1	0.01411	0.185069	10	104206838	106142283
oily-fish-intake	cholelithiasis	-0.409038	-0.74396	-0.09604	0.167312	0.00941	0.55348	0.0144226	0.186719	6	29529756	29833843
oily-fish-intake	cholelithiasis	-0.680909	-1	-0.14326	0.463638	0.02179	1	0.014756	0.189132	8	8064601	8589770
oily-fish-intake	cholelithiasis	-0.445715	-0.87477	-0.09469	0.198662	0.00965	0.76521	0.0148697	0.189331	2	70756284	71385813
oily-fish-intake	cholelithiasis	-0.745181	-1	-0.16905	0.555295	0.03236	1	0.0152772	0.192613	11	113889020	114742317
oily-fish-intake	cholelithiasis	0.585757	0.12744	1	0.343111	0.0187	1	0.0164732	0.200888	2	62429911	63672118
oily-fish-intake	cholelithiasis	0.535836	0.10601	1	0.287121	0.01339	1	0.0163614	0.200888	4	97540788	98445515
oily-fish-intake	cholelithiasis	-0.572894	-1	-0.11599	0.328207	0.0153	1	0.0166105	0.200888	9	1103599	1874961
oily-fish-intake	cholelithiasis	0.49484	0.10278	1	0.244867	0.01122	1	0.0164944	0.200888	12	13559528	14656849
oily-fish-intake	cholelithiasis	0.796331	0.18248	1	0.634143	0.03457	1	0.0165811	0.200888	12	20866286	21572252
oily-fish-intake	cholelithiasis	-0.763001	-1	-0.15868	0.582171	0.03033	1	0.017078	0.202729	2	79900056	80737811
oily-fish-intake	cholelithiasis	0.498421	0.0943	1	0.248424	0.01103	1	0.0184565	0.211393	6	17391995	18208676
oily-fish-intake	cholelithiasis	-0.482599	-0.99882	-0.07543	0.232902	0.00703	0.99765	0.0185455	0.211393	13	91764205	93285142
oily-fish-intake	cholelithiasis	-0.71223	-1	-0.13008	0.507271	0.02252	1	0.018575	0.211393	16	27443062	29043177
oily-fish-intake	cholelithiasis	0.549874	0.09876	1	0.302362	0.01165	1	0.0188601	0.212041	9	96670172	97418633
oily-fish-intake	cholelithiasis	0.555132	0.10481	1	0.308172	0.01346	1	0.0188432	0.212041	20	58780895	59560457
oily-fish-intake	cholelithiasis	-0.644442	-1	-0.12153	0.415305	0.01864	1	0.0194571	0.215705	3	54892587	55616625
oily-fish-intake	cholelithiasis	0.358164	0.06418	0.83473	0.128281	0.00502	0.69678	0.0201563	0.220918	3	149998412	151131307
oily-fish-intake	cholelithiasis	-0.892689	-1	-0.16618	0.796893	0.03542	1	0.0203653	0.221947	8	53108911	54119373
oily-fish-intake	cholelithiasis	0.73128	0.11486	1	0.53477	0.0172	1	0.0208284	0.224339	16	77270666	77739132
oily-fish-intake	cholelithiasis	-0.516923	-1	-0.08897	0.267209	0.01123	1	0.0214951	0.227458	18	3722829	4603961
oily-fish-intake	cholelithiasis	-0.735853	-1	-0.10501	0.54148	0.01632	1	0.0231172	0.238466	14	60099483	61652816
oily-fish-intake	cholelithiasis	0.388662	0.06451	0.79674	0.151058	0.00557	0.63479	0.0238011	0.240219	10	119528731	120592839
oily-fish-intake	cholelithiasis	-0.359476	-0.71014	-0.05476	0.129223	0.00416	0.5043	0.0240191	0.240259	8	8589771	9167795
oily-fish-intake	cholelithiasis	-0.382932	-0.76522	-0.06216	0.146637	0.00481	0.58557	0.0240384	0.240259	22	20969185	22404422
oily-fish-intake	cholelithiasis	-0.486069	-1	-0.07528	0.236263	0.00792	1	0.0250402	0.246442	2	224123080	224938731
oily-fish-intake	cholelithiasis	-0.274164	-0.5253	-0.04124	0.0751658	0.00239	0.27594	0.0252115	0.247496	1	73992171	75132092
oily-fish-intake	cholelithiasis	0.723592	0.11263	1	0.523585	0.01831	1	0.0259671	0.248831	1	222763598	223654902
oily-fish-intake	cholelithiasis	-0.333593	-0.77967	-0.04586	0.111284	0.00332	0.60788	0.0262769	0.248831	2	40087419	40786176
oily-fish-intake	cholelithiasis	0.545268	0.05862	1	0.297317	0.0065	1	0.0274114	0.248831	2	145977921	147252196
oily-fish-intake	cholelithiasis	0.581088	0.08576	1	0.337664	0.01089	1	0.0267204	0.248831	4	111733580	112830229
oily-fish-intake	cholelithiasis	-0.359415	-0.69398	-0.05252	0.129179	0.004	0.48161	0.0262793	0.248831	6	30070718	30715006
oily-fish-intake	cholelithiasis	0.421468	0.04623	0.91059	0.177635	0.00391	0.82918	0.0270074	0.248831	7	95174848	96564981
oily-fish-intake	cholelithiasis	0.496378	0.06018	1	0.246391	0.00751	1	0.0257536	0.248831	9	91643256	92500277
oily-fish-intake	cholelithiasis	0.502143	0.08016	1	0.252148	0.00878	1	0.0272238	0.248831	9	119001228	119890464
oily-fish-intake	cholelithiasis	0.731175	0.08389	1	0.534616	0.01552	1	0.0260387	0.248831	9	124119884	125137578
oily-fish-intake	cholelithiasis	0.637677	0.08396	1	0.406631	0.01259	1	0.02568	0.248831	10	5396243	6234718
oily-fish-intake	cholelithiasis	-0.584002	-1	-0.07258	0.341058	0.00934	1	0.0267045	0.248831	10	78665482	79952996
oily-fish-intake	cholelithiasis	-0.682823	-1	-0.10053	0.466248	0.01666	1	0.0259702	0.248831	12	71948186	73154515
oily-fish-intake	cholelithiasis	-0.367986	-0.7352	-0.04908	0.135414	0.00364	0.54051	0.0268811	0.248831	19	1515921	2253174
oily-fish-intake	cholelithiasis	0.642029	0.0788	1	0.412202	0.01213	1	0.0263315	0.248831	19	57143510	57959952
oily-fish-intake	cholelithiasis	0.423498	0.05262	0.87008	0.179351	0.00497	0.75704	0.0273357	0.248831	20	32484507	33890060
oily-fish-intake	cholelithiasis	0.444664	0.04985	0.95269	0.197726	0.00488	0.90761	0.0277607	0.249043	3	156795411	157633700
oily-fish-intake	cholelithiasis	0.611697	0.08643	1	0.374173	0.01178	1	0.0276776	0.249043	5	91956906	93814604
oily-fish-intake	cholelithiasis	-0.737542	-1	-0.09706	0.543968	0.0153	1	0.0278212	0.249043	6	154462011	155523957
oily-fish-intake	cholelithiasis	0.504729	0.0535	1	0.254751	0.00631	1	0.0280238	0.249448	1	232177705	232954942
oily-fish-intake	cholelithiasis	-0.608694	-1	-0.06938	0.370509	0.00983	1	0.0280303	0.249448	19	11681979	13213186
oily-fish-intake	cholelithiasis	0.535481	0.06156	1	0.286739	0.00697	1	0.0285281	0.251282	5	150981935	151892617
oily-fish-intake	cholelithiasis	-0.68514	-1	-0.08862	0.469417	0.0145	1	0.0302826	0.261178	6	70363349	71610787
oily-fish-intake	cholelithiasis	-0.702923	-1	-0.07075	0.494101	0.01202	1	0.0312063	0.266358	5	5828695	6936733
oily-fish-intake	cholelithiasis	0.671893	0.06361	1	0.45144	0.01072	1	0.0314996	0.268234	7	154407488	155280610
oily-fish-intake	cholelithiasis	0.499465	0.0517	1	0.249465	0.00521	1	0.0317101	0.268284	11	82833182	83677773
oily-fish-intake	cholelithiasis	0.626893	0.06148	1	0.392995	0.00894	1	0.0329493	0.273726	3	185709997	186602045
oily-fish-intake	cholelithiasis	-0.54721	-1	-0.0405	0.299439	0.00553	1	0.0335705	0.274077	5	23246746	24362661
oily-fish-intake	cholelithiasis	-0.642457	-1	-0.06422	0.412751	0.00846	1	0.0334877	0.274077	15	93707011	94565521
oily-fish-intake	cholelithiasis	-0.455041	-1	-0.0378	0.207062	0.0045	1	0.0342865	0.275578	12	119301062	120567740
oily-fish-intake	cholelithiasis	0.46647	0.03986	1	0.217594	0.00439	1	0.03539	0.279784	17	43460501	44865832
oily-fish-intake	cholelithiasis	0.598697	0.0411	1	0.358439	0.00585	1	0.0355492	0.279838	11	16383387	17583948
oily-fish-intake	cholelithiasis	0.646763	0.03951	1	0.418302	0.00858	1	0.0359614	0.280848	21	29449871	30847296
oily-fish-intake	cholelithiasis	0.744046	0.05608	1	0.553604	0.01161	1	0.0362643	0.281504	6	78959763	79859903
oily-fish-intake	cholelithiasis	-0.420485	-0.91264	-0.03057	0.176808	0.00326	0.83291	0.0369518	0.28342	6	33864263	34979270
oily-fish-intake	cholelithiasis	-0.54119	-1	-0.04533	0.292887	0.00529	1	0.0370255	0.283421	11	104875271	105932282
oily-fish-intake	cholelithiasis	-0.407693	-0.88897	-0.02235	0.166213	0.00308	0.79028	0.0373256	0.284589	3	14312008	15150876
oily-fish-intake	cholelithiasis	-0.533316	-1	-0.04112	0.284426	0.006	1	0.03827	0.286372	10	13208062	14008135
oily-fish-intake	cholelithiasis	-0.554205	-1	-0.04436	0.307143	0.00717	1	0.0380532	0.286372	13	111621245	112319064
oily-fish-intake	cholelithiasis	-0.359068	-0.75329	-0.02418	0.12893	0.00288	0.56745	0.0378884	0.286372	18	52512524	53762996
oily-fish-intake	cholelithiasis	-0.553307	-1	-0.04167	0.306149	0.00577	1	0.0387598	0.288678	5	89584467	90793804
oily-fish-intake	cholelithiasis	0.603924	0.03581	1	0.364724	0.007	1	0.0393952	0.291424	5	85311780	86493763
oily-fish-intake	cholelithiasis	-0.50981	-1	-0.02614	0.259906	0.00377	1	0.0393857	0.291424	6	99678877	100878645
oily-fish-intake	cholelithiasis	0.480383	0.02448	1	0.230768	0.00372	1	0.0394306	0.291424	8	6663428	8064600
oily-fish-intake	cholelithiasis	0.474084	0.03172	1	0.224756	0.00392	1	0.0397627	0.291853	1	38474037	40200950
oily-fish-intake	cholelithiasis	0.579139	0.03161	1	0.335402	0.00468	1	0.0397365	0.291853	11	11632651	12470449
oily-fish-intake	cholelithiasis	-0.559527	-1	-0.04249	0.313071	0.00577	1	0.0397031	0.291853	12	1942427	3069506
oily-fish-intake	cholelithiasis	0.699967	0.01354	1	0.489954	0.01007	1	0.0436876	0.30613	2	53032977	53852120
oily-fish-intake	cholelithiasis	0.25473	0.00747	0.51453	0.0648872	0.00103	0.26474	0.0438267	0.30613	20	12353962	13202335
oily-fish-intake	cholelithiasis	-0.479983	-1	-0.01239	0.230384	0.003	1	0.0443313	0.307056	12	6023701	6948954
oily-fish-intake	cholelithiasis	-0.445524	-0.99277	-0.00974	0.198492	0.00277	0.98558	0.0472204	0.31834	6	28666365	29529755
oily-fish-intake	cholelithiasis	0.614093	-0.00685	1	0.37711	0	1	0.0493993	0.325891	4	32746821	33640822
oily-fish-intake	cholelithiasis	0.393208	0.0109	0.88153	0.154613	0.00234	0.7771	0.0491976	0.325891	14	75699502	76694201
oily-fish-intake	cholelithiasis	-0.37189	-0.87356	0.00221	0.138302	0	0.7631	0.0519296	0.333352	2	234945578	235625789
oily-fish-intake	cholelithiasis	-0.408077	-0.974	0.01081	0.166527	0	0.94869	0.0526774	0.334213	21	34383795	35729261
oily-fish-intake	cholelithiasis	0.43982	0.00504	1	0.193441	0.00291	1	0.0553965	0.343601	20	59560458	60125333
oily-fish-intake	cholelithiasis	-0.548678	-1	0.01226	0.301047	0	1	0.0557302	0.344172	2	164702313	165917788
oily-fish-intake	cholelithiasis	-0.436192	-1	0.00811	0.190263	0	1	0.0584657	0.352256	15	44987756	46022642
oily-fish-intake	cholelithiasis	-0.355925	-0.95342	0.01575	0.126683	0	0.91093	0.0591641	0.353263	4	151014323	152162098
oily-fish-intake	cholelithiasis	0.344774	-0.01508	0.77733	0.118869	0	0.60425	0.0602569	0.354931	10	112164982	113117615
oily-fish-intake	cholelithiasis	0.468394	-0.01172	1	0.219393	0	1	0.0602591	0.354931	13	24818334	25977140
oily-fish-intake	cholelithiasis	-0.388856	-0.905	0.02188	0.151209	0	0.81902	0.0605157	0.355399	4	35993839	36671801
oily-fish-intake	cholelithiasis	0.502272	-0.02884	1	0.252278	0	1	0.0619181	0.359267	12	115439452	116197675
oily-fish-intake	cholelithiasis	0.58896	-0.01296	1	0.346873	0	1	0.0618947	0.359267	12	123396635	124843768
oily-fish-intake	cholelithiasis	-0.558621	-1	0.01968	0.312058	0	1	0.0662667	0.367571	2	132598286	133352950
oily-fish-intake	cholelithiasis	-0.427848	-1	0.02251	0.183054	0	1	0.0655097	0.367571	6	87516323	88499745
oily-fish-intake	cholelithiasis	-0.731776	-1	0.03971	0.535496	0	1	0.0660757	0.367571	7	148622914	149842999
oily-fish-intake	cholelithiasis	-0.351761	-0.81447	0.01347	0.123736	0	0.66335	0.0658813	0.367571	16	82310205	83077869
oily-fish-intake	cholelithiasis	-0.786317	-1	0.02815	0.618294	0	1	0.0674804	0.369882	10	14820756	15946677
oily-fish-intake	cholelithiasis	-0.317939	-0.87125	0.02148	0.101085	0	0.75908	0.0690706	0.374262	14	93386329	94892240
oily-fish-intake	cholelithiasis	0.53619	-0.04627	1	0.2875	0	1	0.0693583	0.374768	2	140934532	141802664
oily-fish-intake	cholelithiasis	-0.380192	-0.90316	0.03575	0.144546	0	0.8157	0.0697532	0.375849	11	62800369	64594822
oily-fish-intake	cholelithiasis	0.433695	-0.03042	1	0.188091	0	1	0.0707596	0.378832	9	2441121	3079045
oily-fish-intake	cholelithiasis	0.696026	-0.06056	1	0.484452	0	1	0.0720016	0.381046	1	94168577	95122541
oily-fish-intake	cholelithiasis	-0.390878	-0.96956	0.03627	0.152786	0	0.94005	0.0722477	0.381824	12	12721875	13559527
oily-fish-intake	cholelithiasis	-0.487579	-1	0.04331	0.237733	0	1	0.072382	0.382011	2	229764919	230541092
oily-fish-intake	cholelithiasis	0.546429	-0.05654	1	0.298584	0	1	0.0732026	0.382234	3	9970732	11226367
oily-fish-intake	cholelithiasis	-0.662553	-1	0.04655	0.438976	0	1	0.0730475	0.382234	12	71177962	71948185
oily-fish-intake	cholelithiasis	-0.750378	-1	0.07409	0.563067	0	1	0.0734362	0.382861	16	76635468	77270665
oily-fish-intake	cholelithiasis	-0.504352	-1	0.04188	0.254371	0	1	0.0741539	0.384641	1	70992906	72513119
oily-fish-intake	cholelithiasis	-0.478484	-1	0.06047	0.228947	0	1	0.0785563	0.394574	12	92061180	93487547
oily-fish-intake	cholelithiasis	-0.381322	-0.93467	0.04659	0.145407	0	0.87361	0.0786244	0.394574	15	53263127	54332799
oily-fish-intake	cholelithiasis	0.286364	-0.03284	0.84958	0.0820046	0	0.72179	0.0788085	0.394861	19	47752728	48573065
oily-fish-intake	cholelithiasis	0.527202	-0.05954	1	0.277942	0	1	0.0793105	0.395834	14	82524786	84087372
oily-fish-intake	cholelithiasis	0.445989	-0.04835	1	0.198907	0	1	0.0801566	0.397524	5	134556571	135344943
oily-fish-intake	cholelithiasis	0.318706	-0.03947	0.74811	0.101574	0	0.55967	0.0805727	0.398741	2	144503689	145977920
oily-fish-intake	cholelithiasis	-0.388114	-0.96944	0.05587	0.150632	0	0.94059	0.0811893	0.400036	20	15962577	16661516
oily-fish-intake	cholelithiasis	-0.296735	-0.67369	0.03361	0.0880514	0	0.45386	0.0814177	0.400266	11	10370101	11081299
oily-fish-intake	cholelithiasis	-0.471601	-1	0.06756	0.222407	0	1	0.0826235	0.401933	5	151892618	152878627
oily-fish-intake	cholelithiasis	-0.338521	-0.80688	0.04883	0.114596	0	0.65106	0.0826305	0.401933	9	9170121	9920258
oily-fish-intake	cholelithiasis	0.450577	-0.05989	1	0.20302	0	1	0.0833143	0.401933	20	44072211	45673603
oily-fish-intake	cholelithiasis	0.700205	-0.11171	1	0.490287	0	1	0.0839807	0.402927	3	1440049	2140011
oily-fish-intake	cholelithiasis	-0.503457	-1	0.08162	0.253469	0	1	0.0848927	0.404341	2	212520454	213194362
oily-fish-intake	cholelithiasis	-0.537101	-1	0.0855	0.288477	0	1	0.0863997	0.408493	14	105091341	106347143
oily-fish-intake	cholelithiasis	-0.390209	-0.99844	0.06145	0.152263	0	0.99689	0.0861921	0.408493	19	43960959	45040932
oily-fish-intake	cholelithiasis	0.531202	-0.07867	1	0.282175	0	1	0.0870119	0.409514	1	89753965	90941549
oily-fish-intake	cholelithiasis	-0.411615	-1	0.06937	0.169427	0	1	0.0870403	0.409514	7	109095559	110479479
oily-fish-intake	cholelithiasis	0.423947	-0.06814	1	0.179731	0	1	0.0874756	0.410259	12	67183621	68006682
oily-fish-intake	cholelithiasis	-0.467953	-1	0.07715	0.21898	0	1	0.0896748	0.41334	3	167118894	168972662
oily-fish-intake	cholelithiasis	0.291416	-0.04177	0.68713	0.0849232	0	0.47215	0.0902003	0.414771	2	57952946	59251996
oily-fish-intake	cholelithiasis	-0.538648	-1	0.08595	0.290142	0	1	0.090152	0.414771	11	118901214	120064528
oily-fish-intake	cholelithiasis	0.582488	-0.11061	1	0.339292	0	1	0.0914473	0.416778	11	25662919	26356980
oily-fish-intake	cholelithiasis	0.619413	-0.10843	1	0.383673	0	1	0.0928	0.419721	8	16988031	17492672
oily-fish-intake	cholelithiasis	0.714156	-0.10651	1	0.510019	0	1	0.0954772	0.424574	4	24764725	25832018
oily-fish-intake	cholelithiasis	0.503777	-0.10741	1	0.253791	0	1	0.0958685	0.424574	7	104109232	105312563
oily-fish-intake	cholelithiasis	0.303532	-0.05361	0.73073	0.0921316	0	0.53396	0.09744	0.427051	8	21650454	22895018
oily-fish-intake	cholelithiasis	0.654896	-0.12296	1	0.428889	0	1	0.0978928	0.427229	1	248341595	249240538
oily-fish-intake	cholelithiasis	-0.561301	-1	0.12869	0.315059	0	1	0.101354	0.434096	4	78967716	79880101
oily-fish-intake	cholelithiasis	-0.558166	-1	0.11941	0.311549	0	1	0.102499	0.435584	1	192468374	193575516
oily-fish-intake	cholelithiasis	-0.316295	-0.76864	0.06532	0.100042	0	0.59081	0.103137	0.436297	1	117046312	118118667
oily-fish-intake	cholelithiasis	0.324978	-0.07352	1	0.105611	0	1	0.10431	0.437008	9	136042491	136770926
oily-fish-intake	cholelithiasis	0.341045	-0.08394	0.85997	0.116311	0	0.7411	0.104438	0.437008	12	68839662	70097805
oily-fish-intake	cholelithiasis	0.406264	-0.09366	1	0.165051	0	1	0.104971	0.437698	2	29627933	30575619
oily-fish-intake	cholelithiasis	-0.353446	-0.89913	0.06632	0.124924	0	0.80907	0.104914	0.437698	6	71610788	72290723
oily-fish-intake	cholelithiasis	0.374842	-0.08159	0.98623	0.140506	0	0.97265	0.10496	0.437698	8	18668610	19488888
oily-fish-intake	cholelithiasis	-0.479313	-1	0.10999	0.229741	0	1	0.105527	0.43871	1	212347583	213958292
oily-fish-intake	cholelithiasis	-0.433041	-1	0.09789	0.187524	0	1	0.106931	0.438873	1	120345067	145803848
oily-fish-intake	cholelithiasis	0.170947	-0.03776	0.4133	0.0292227	0	0.17082	0.107122	0.438873	2	45189469	45850047
oily-fish-intake	cholelithiasis	-0.510207	-1	0.13461	0.260311	0	1	0.105722	0.438873	4	113916003	115306149
oily-fish-intake	cholelithiasis	0.459257	-0.10066	1	0.210917	0	1	0.108179	0.440247	11	33905328	34672697
oily-fish-intake	cholelithiasis	-0.426695	-1	0.10351	0.182069	0	1	0.108341	0.440442	9	81161598	82601465
oily-fish-intake	cholelithiasis	0.456949	-0.11199	1	0.208802	0	1	0.110088	0.441962	2	52494112	53032976
oily-fish-intake	cholelithiasis	-0.488677	-1	0.11652	0.238805	0	1	0.110185	0.441962	4	54659779	55681701
oily-fish-intake	cholelithiasis	0.347839	-0.08469	1	0.120992	0	1	0.110107	0.441962	7	85356716	86446538
oily-fish-intake	cholelithiasis	0.493045	-0.12645	1	0.243094	0	1	0.110946	0.443115	1	213958293	214783872
oily-fish-intake	cholelithiasis	0.567785	-0.15207	1	0.32238	0	1	0.111066	0.443115	7	153241229	154407487
oily-fish-intake	cholelithiasis	-0.391496	-1	0.08924	0.153269	0	1	0.111278	0.443148	11	35500368	36331189
oily-fish-intake	cholelithiasis	-0.410571	-1	0.11542	0.168568	0	1	0.11428	0.45035	9	27366480	28067454
oily-fish-intake	cholelithiasis	0.267674	-0.06268	0.63133	0.0716492	0	0.39858	0.114052	0.45035	9	92500278	93441050
oily-fish-intake	cholelithiasis	-0.433414	-1	0.1226	0.187848	0	1	0.115774	0.452998	2	103305258	105120578
oily-fish-intake	cholelithiasis	-0.435258	-1	0.11031	0.18945	0	1	0.116644	0.454726	1	191419276	192468373
oily-fish-intake	cholelithiasis	-0.467343	-1	0.13116	0.218409	0	1	0.116687	0.454726	5	93814605	95117259
oily-fish-intake	cholelithiasis	0.372368	-0.1018	1	0.138658	0	1	0.118043	0.457564	2	238185483	238814630
oily-fish-intake	cholelithiasis	-0.535862	-1	0.14927	0.287148	0	1	0.118482	0.458479	1	201067953	202583884
oily-fish-intake	cholelithiasis	0.46374	-0.12687	1	0.215055	0	1	0.11896	0.459221	1	40200951	41093875
oily-fish-intake	cholelithiasis	0.399983	-0.10787	1	0.159986	0	1	0.118793	0.459221	5	136949854	139408116
oily-fish-intake	cholelithiasis	0.37793	-0.10347	1	0.142831	0	1	0.119554	0.460319	12	106153788	106964977
oily-fish-intake	cholelithiasis	-0.38678	-1	0.10247	0.149599	0	1	0.119815	0.460864	20	62179242	62963627
oily-fish-intake	cholelithiasis	0.395319	-0.10873	1	0.156277	0	1	0.12011	0.461079	7	96564982	97420207
oily-fish-intake	cholelithiasis	-0.593995	-1	0.17181	0.35283	0	1	0.121169	0.462578	8	75011700	76295483
oily-fish-intake	cholelithiasis	-0.540537	-1	0.1653	0.292181	0	1	0.121516	0.462792	4	27385581	28177792
oily-fish-intake	cholelithiasis	0.671048	-0.22718	1	0.450305	0	1	0.122463	0.464565	10	61470384	62626465
oily-fish-intake	cholelithiasis	-0.297275	-0.76007	0.08289	0.0883726	0	0.5777	0.122989	0.465319	8	9167796	9835863
oily-fish-intake	cholelithiasis	0.385569	-0.10149	1	0.148664	0	1	0.123176	0.465319	10	35178225	36475838
oily-fish-intake	cholelithiasis	-0.406922	-1	0.13076	0.165586	0	1	0.125645	0.467658	7	97420208	98173564
oily-fish-intake	cholelithiasis	0.579286	-0.18491	1	0.335572	0	1	0.125526	0.467658	20	10279604	11257012
oily-fish-intake	cholelithiasis	-0.512257	-1	0.14925	0.262408	0	1	0.126	0.467794	6	68547495	69294227
oily-fish-intake	cholelithiasis	-0.250941	-0.58451	0.07195	0.0629714	0	0.34165	0.126957	0.469553	6	29833844	30070717
oily-fish-intake	cholelithiasis	-0.256367	-0.63081	0.07934	0.0657243	0	0.39793	0.127519	0.470271	2	233352723	234115092
oily-fish-intake	cholelithiasis	-0.41801	-1	0.14514	0.174732	0	1	0.130715	0.477115	1	215825792	216658126
oily-fish-intake	cholelithiasis	-0.384913	-1	0.14025	0.148158	0	1	0.130429	0.477115	21	44815009	46045433
oily-fish-intake	cholelithiasis	-0.360796	-1	0.11336	0.130174	0	1	0.131973	0.479879	12	46037745	47499603
oily-fish-intake	cholelithiasis	0.657036	-0.23375	1	0.431696	0	1	0.132282	0.48055	2	191051955	193033982
oily-fish-intake	cholelithiasis	-0.319801	-0.90558	0.10681	0.102273	0	0.82107	0.132783	0.480763	16	5782969	6446081
oily-fish-intake	cholelithiasis	-0.297307	-0.7982	0.0909	0.0883915	0	0.63712	0.134172	0.484224	18	58527237	59449422
oily-fish-intake	cholelithiasis	-0.210119	-0.57193	0.07473	0.04415	0	0.32775	0.135086	0.485705	7	86446539	87836641
oily-fish-intake	cholelithiasis	0.511369	-0.18858	1	0.261498	0	1	0.134984	0.485705	10	88443653	89971628
oily-fish-intake	cholelithiasis	0.347436	-0.12314	1	0.120712	0	1	0.136225	0.48805	8	62330901	63253462
oily-fish-intake	cholelithiasis	-0.326598	-0.8728	0.11887	0.106666	0	0.76393	0.136542	0.48821	6	34979271	36346353
oily-fish-intake	cholelithiasis	0.330641	-0.11183	0.94028	0.109324	0	0.88542	0.137769	0.490778	11	64594823	66782661
oily-fish-intake	cholelithiasis	0.257016	-0.08678	0.62477	0.0660571	0	0.39033	0.138124	0.491589	12	109031820	110111514
oily-fish-intake	cholelithiasis	-0.402171	-1	0.14613	0.161741	0	1	0.139257	0.492893	7	40261241	41415925
oily-fish-intake	cholelithiasis	-0.293766	-0.78721	0.11168	0.0862986	0	0.61969	0.143365	0.502363	10	49197321	50145673
oily-fish-intake	cholelithiasis	-0.263348	-0.79075	0.10395	0.0693524	0	0.62816	0.144135	0.504146	7	106399740	107658603
oily-fish-intake	cholelithiasis	0.348471	-0.13401	1	0.121432	0	1	0.144492	0.504937	6	104209797	104951344
oily-fish-intake	cholelithiasis	0.414297	-0.15373	1	0.171642	0	1	0.144812	0.505008	13	71010209	71976862
oily-fish-intake	cholelithiasis	-0.474096	-1	0.18296	0.224767	0	1	0.144905	0.505008	21	39252060	40480831
oily-fish-intake	cholelithiasis	-0.623751	-1	0.23368	0.389065	0	1	0.145966	0.505509	11	120064529	121208186
oily-fish-intake	cholelithiasis	0.339501	-0.12968	0.97924	0.115261	0	0.9589	0.146474	0.506359	2	101556800	102494487
oily-fish-intake	cholelithiasis	0.41553	-0.17573	1	0.172665	0	1	0.146405	0.506359	11	109891838	111117780
oily-fish-intake	cholelithiasis	0.378685	-0.15243	1	0.143402	0	1	0.146879	0.506668	3	141034638	141898978
oily-fish-intake	cholelithiasis	-0.38856	-1	0.14376	0.150979	0	1	0.147614	0.506668	19	17045964	17750518
oily-fish-intake	cholelithiasis	-0.446048	-1	0.17627	0.198959	0	1	0.147833	0.506969	16	15921109	17343277
oily-fish-intake	cholelithiasis	-0.489202	-1	0.18883	0.239318	0	1	0.148507	0.507027	2	183352291	184148655
oily-fish-intake	cholelithiasis	0.392159	-0.14741	1	0.153789	0	1	0.148279	0.507027	3	115649910	116498570
oily-fish-intake	cholelithiasis	-0.290374	-0.75358	0.10929	0.0843168	0	0.56788	0.148063	0.507027	6	26396201	27261035
oily-fish-intake	cholelithiasis	-0.426396	-1	0.18558	0.181813	0	1	0.148475	0.507027	20	4591848	5379450
oily-fish-intake	cholelithiasis	0.222486	-0.08	0.54604	0.0495001	0	0.29816	0.150311	0.509612	6	79859904	80693927
oily-fish-intake	cholelithiasis	0.417424	-0.1682	1	0.174243	0	1	0.150292	0.509612	9	112076382	112865520
oily-fish-intake	cholelithiasis	-0.350271	-1	0.15476	0.122689	0	1	0.151059	0.51032	12	54371449	55416802
oily-fish-intake	cholelithiasis	-0.388146	-1	0.16913	0.150657	0	1	0.151359	0.510886	2	241910367	243188366
oily-fish-intake	cholelithiasis	-0.31286	-0.9134	0.12198	0.0978816	0	0.83722	0.151962	0.511133	4	185483263	186232882
oily-fish-intake	cholelithiasis	0.41897	-0.17945	1	0.175536	0	1	0.152589	0.511341	9	86769887	87815449
oily-fish-intake	cholelithiasis	-0.389962	-1	0.17467	0.152071	0	1	0.1522	0.511341	12	53039988	54371448
oily-fish-intake	cholelithiasis	-0.460147	-1	0.20035	0.211735	0	1	0.153589	0.513472	6	160583919	161371014
oily-fish-intake	cholelithiasis	-0.353266	-1	0.14934	0.124797	0	1	0.156308	0.516801	3	21790868	22648001
oily-fish-intake	cholelithiasis	-0.338109	-0.99504	0.14929	0.114317	0	0.99011	0.156614	0.516801	7	9225107	9900801
oily-fish-intake	cholelithiasis	-0.231294	-0.57298	0.08913	0.053497	0	0.3283	0.156583	0.516801	12	96017783	96828314
oily-fish-intake	cholelithiasis	-0.515643	-1	0.2322	0.265888	0	1	0.15759	0.5175	6	42103739	43770626
oily-fish-intake	cholelithiasis	0.274725	-0.10666	0.74343	0.0754739	0	0.55844	0.158325	0.518035	1	8580988	9475966
oily-fish-intake	cholelithiasis	-0.171345	-0.4728	0.06862	0.0293592	0	0.22354	0.158259	0.518035	2	45850048	46499326
oily-fish-intake	cholelithiasis	0.451986	-0.21028	1	0.204292	0	1	0.158646	0.518035	5	3677596	4636542
oily-fish-intake	cholelithiasis	-0.494403	-1	0.23073	0.244435	0	1	0.159719	0.518035	5	68006994	71468651
oily-fish-intake	cholelithiasis	-0.363838	-1	0.17232	0.132378	0	1	0.158119	0.518035	13	38290690	39381743
oily-fish-intake	cholelithiasis	-0.280864	-0.76424	0.12492	0.0788844	0	0.58407	0.16422	0.523172	3	54074845	54892586
oily-fish-intake	cholelithiasis	0.312013	-0.14472	0.88614	0.097352	0	0.78596	0.164048	0.523172	11	87676871	88359287
oily-fish-intake	cholelithiasis	0.524791	-0.24344	1	0.275406	0	1	0.16334	0.523172	12	42117737	43072679
oily-fish-intake	cholelithiasis	-0.248281	-0.64847	0.11375	0.0616435	0	0.42051	0.16535	0.524517	1	41977967	43512669
oily-fish-intake	cholelithiasis	-0.237851	-0.61396	0.1113	0.0565729	0	0.37695	0.166789	0.525283	2	51669494	52494111
oily-fish-intake	cholelithiasis	-0.397253	-1	0.17893	0.15781	0	1	0.166553	0.525283	9	115390113	116159540
oily-fish-intake	cholelithiasis	-0.324451	-0.95516	0.1487	0.105269	0	0.91452	0.166762	0.525283	12	118256125	119301061
oily-fish-intake	cholelithiasis	-0.413566	-1	0.19229	0.171037	0	1	0.167943	0.526128	12	66114644	67183620
oily-fish-intake	cholelithiasis	0.183558	-0.08014	0.46209	0.0336936	0	0.21353	0.167764	0.526128	14	72665320	73373373
oily-fish-intake	cholelithiasis	0.452722	-0.21589	1	0.204958	0	1	0.170424	0.529811	9	23091194	23859374
oily-fish-intake	cholelithiasis	0.48015	-0.24193	1	0.230544	0	1	0.171982	0.531401	7	4139432	4938442
oily-fish-intake	cholelithiasis	-0.296089	-0.94385	0.12862	0.087669	0	0.89536	0.172061	0.531401	19	8199017	9105577
oily-fish-intake	cholelithiasis	-0.280271	-0.8304	0.13495	0.0785519	0	0.693	0.172481	0.531495	5	176180302	177659902
oily-fish-intake	cholelithiasis	-0.359637	-1	0.16875	0.129339	0	1	0.17248	0.531495	22	41722788	42867927
oily-fish-intake	cholelithiasis	-0.299452	-0.87939	0.1394	0.0896715	0	0.77394	0.174714	0.533136	1	176449097	177746472
oily-fish-intake	cholelithiasis	0.189979	-0.08503	0.54744	0.0360922	0	0.30308	0.174696	0.533136	8	58675118	59555977
oily-fish-intake	cholelithiasis	0.338743	-0.16894	1	0.114747	0	1	0.174664	0.533136	9	132193799	132999452
oily-fish-intake	cholelithiasis	0.333501	-0.1696	1	0.111223	0	1	0.17383	0.533136	20	9279551	10279603
oily-fish-intake	cholelithiasis	-0.257376	-0.69961	0.11148	0.0662423	0	0.4911	0.175714	0.534625	19	4741719	5478684
oily-fish-intake	cholelithiasis	0.3572	-0.17181	1	0.127592	0	1	0.176484	0.5357	6	81567707	82388204
oily-fish-intake	cholelithiasis	0.513111	-0.25228	1	0.263283	0	1	0.17669	0.535904	2	209940231	210842457
oily-fish-intake	cholelithiasis	0.27672	-0.12799	0.76348	0.076574	0	0.58512	0.178801	0.536783	5	55968967	56896890
oily-fish-intake	cholelithiasis	0.279398	-0.13732	0.79803	0.0780634	0	0.63686	0.17882	0.536783	6	91097025	92015279
oily-fish-intake	cholelithiasis	0.437596	-0.22651	1	0.191491	0	1	0.178661	0.536783	13	104378436	105672500
oily-fish-intake	cholelithiasis	0.392731	-0.21386	1	0.154237	0	1	0.17968	0.537257	16	74889128	75525959
oily-fish-intake	cholelithiasis	0.292086	-0.13861	0.80605	0.085314	0	0.65078	0.180426	0.538504	3	145211908	145903838
oily-fish-intake	cholelithiasis	0.427661	-0.23737	1	0.182894	0	1	0.181715	0.540522	4	78045638	78967715
oily-fish-intake	cholelithiasis	-0.326934	-0.97623	0.16606	0.106886	0	0.95306	0.183082	0.541056	2	14692121	15721703
oily-fish-intake	cholelithiasis	-0.349663	-1	0.17467	0.122264	0	1	0.182766	0.541056	4	156520289	157597309
oily-fish-intake	cholelithiasis	-0.575568	-1	0.33209	0.331279	0	1	0.182191	0.541056	7	15877565	16739013
oily-fish-intake	cholelithiasis	-0.421009	-1	0.22339	0.177249	0	1	0.183003	0.541056	12	10176714	10946140
oily-fish-intake	cholelithiasis	0.31286	-0.16165	1	0.0978812	0	1	0.183682	0.541056	19	50451926	51259178
oily-fish-intake	cholelithiasis	0.313263	-0.16346	1	0.0981334	0	1	0.182132	0.541056	22	38718590	40378783
oily-fish-intake	cholelithiasis	0.348544	-0.1861	1	0.121483	0	1	0.188545	0.546511	13	99402295	100470868
oily-fish-intake	cholelithiasis	0.279795	-0.13422	0.80034	0.0782852	0	0.64181	0.18902	0.547477	4	79880102	81206182
oily-fish-intake	cholelithiasis	0.214092	-0.10238	0.56906	0.0458355	0	0.32382	0.189902	0.547565	2	49114133	49849185
oily-fish-intake	cholelithiasis	-0.321601	-1	0.17356	0.103427	0	1	0.189217	0.547565	17	17326541	18900978
oily-fish-intake	cholelithiasis	-0.236845	-0.64451	0.12191	0.0560955	0	0.41539	0.190134	0.547824	11	132584402	133521642
oily-fish-intake	cholelithiasis	0.436406	-0.24944	1	0.19045	0	1	0.19133	0.54894	1	64344227	65894184
oily-fish-intake	cholelithiasis	0.435738	-0.24321	1	0.189867	0	1	0.191708	0.548964	1	100269208	101188315
oily-fish-intake	cholelithiasis	0.287685	-0.15144	0.82531	0.0827625	0	0.68113	0.191806	0.548964	10	120592840	121874445
oily-fish-intake	cholelithiasis	-0.354054	-1	0.19544	0.125354	0	1	0.19318	0.550435	4	100333335	101132995
oily-fish-intake	cholelithiasis	-0.222024	-0.61386	0.11809	0.0492946	0	0.37683	0.194055	0.551072	3	145903839	147358243
oily-fish-intake	cholelithiasis	-0.33947	-1	0.18929	0.11524	0	1	0.19395	0.551072	21	24055942	25247986
oily-fish-intake	cholelithiasis	0.394498	-0.23182	1	0.155628	0	1	0.194287	0.551147	12	80952473	81843890
oily-fish-intake	cholelithiasis	-0.423315	-1	0.2551	0.179195	0	1	0.196021	0.553218	14	104439107	105091340
oily-fish-intake	cholelithiasis	-0.353076	-1	0.20185	0.124663	0	1	0.196452	0.553624	18	9816165	10675548
oily-fish-intake	cholelithiasis	-0.346266	-1	0.20035	0.1199	0	1	0.197667	0.554557	3	85807680	86660979
oily-fish-intake	cholelithiasis	0.198728	-0.11092	0.52865	0.0394927	0	0.27947	0.198886	0.556016	4	186232883	186881568
oily-fish-intake	cholelithiasis	-0.233506	-0.64484	0.13279	0.0545251	0	0.41582	0.201847	0.560638	1	69438910	70992905
oily-fish-intake	cholelithiasis	-0.301838	-0.94092	0.19307	0.0911062	0	0.88763	0.20344	0.56344	8	144934289	146303787
oily-fish-intake	cholelithiasis	-0.28416	-0.84831	0.17496	0.0807467	0	0.72031	0.206435	0.56847	16	7051430	7704354
oily-fish-intake	cholelithiasis	0.361414	-0.24587	1	0.13062	0	1	0.209362	0.573664	7	90660832	92530165
oily-fish-intake	cholelithiasis	-0.531657	-1	0.37238	0.282659	0	1	0.211876	0.57768	4	164781848	165824650
oily-fish-intake	cholelithiasis	-0.137574	-0.36429	0.08239	0.0189266	0	0.1327	0.212568	0.578444	9	14902925	15839403
oily-fish-intake	cholelithiasis	0.422659	-0.29778	1	0.17864	0	1	0.214092	0.580557	3	122340833	123518507
oily-fish-intake	cholelithiasis	0.478066	-0.35845	1	0.228547	0	1	0.213991	0.580557	5	53747857	55221398
oily-fish-intake	cholelithiasis	0.20943	-0.13285	0.5748	0.0438611	0	0.33039	0.21464	0.58111	6	72290724	73170168
oily-fish-intake	cholelithiasis	0.342054	-0.22526	1	0.117001	0	1	0.215875	0.582003	2	1875061	2680063
oily-fish-intake	cholelithiasis	-0.484466	-1	0.35668	0.234707	0	1	0.21645	0.582271	14	42562551	43321168
oily-fish-intake	cholelithiasis	0.261799	-0.16322	0.76433	0.0685388	0	0.5842	0.216696	0.582271	14	76694202	77425453
oily-fish-intake	cholelithiasis	-0.484534	-1	0.36025	0.234773	0	1	0.217416	0.582593	4	183603893	184338584
oily-fish-intake	cholelithiasis	0.279776	-0.18688	1	0.0782744	0	1	0.217457	0.582593	12	3069507	3871114
oily-fish-intake	cholelithiasis	0.383975	-0.23621	1	0.147437	0	1	0.21863	0.583054	4	178314528	179233905
oily-fish-intake	cholelithiasis	-0.385115	-1	0.26176	0.148313	0	1	0.220254	0.58522	1	86017268	86761554
oily-fish-intake	cholelithiasis	-0.427786	-1	0.32059	0.183001	0	1	0.220204	0.58522	16	58508979	59885499
oily-fish-intake	cholelithiasis	-0.426465	-1	0.32258	0.181872	0	1	0.220819	0.586318	11	71242835	72875068
oily-fish-intake	cholelithiasis	-0.397093	-1	0.2949	0.157682	0	1	0.221612	0.587447	6	32454578	32539567
oily-fish-intake	cholelithiasis	0.435061	-0.31573	1	0.189278	0	1	0.221985	0.587796	3	11997659	12859209
oily-fish-intake	cholelithiasis	-0.434851	-1	0.3408	0.189095	0	1	0.225428	0.590701	1	196179111	197935821
oily-fish-intake	cholelithiasis	-0.28198	-0.88568	0.19168	0.0795125	0	0.78563	0.225093	0.590701	10	12581572	13208061
oily-fish-intake	cholelithiasis	-0.284348	-0.92079	0.19149	0.0808539	0	0.85063	0.225532	0.590701	12	56987106	58748139
oily-fish-intake	cholelithiasis	-0.256553	-0.75351	0.16328	0.0658193	0	0.56831	0.226053	0.591263	12	99244338	100931423
oily-fish-intake	cholelithiasis	-0.314527	-1	0.20775	0.0989272	0	1	0.226368	0.591285	8	32454963	33982537
oily-fish-intake	cholelithiasis	-0.224695	-0.63719	0.15284	0.0504879	0	0.40601	0.229362	0.595477	14	68976913	69794542
oily-fish-intake	cholelithiasis	-0.36973	-1	0.24745	0.136701	0	1	0.232736	0.59922	2	5568654	6306606
oily-fish-intake	cholelithiasis	-0.310947	-1	0.2156	0.0966879	0	1	0.232823	0.59922	5	57895013	58721458
oily-fish-intake	cholelithiasis	-0.247445	-0.85698	0.17318	0.0612288	0	0.74557	0.234176	0.601738	8	24863244	25859277
oily-fish-intake	cholelithiasis	0.22676	-0.16408	0.66596	0.0514203	0	0.44451	0.239917	0.60975	6	92015280	92953798
oily-fish-intake	cholelithiasis	0.414857	-0.31929	1	0.172106	0	1	0.239853	0.60975	9	17392383	17990565
oily-fish-intake	cholelithiasis	0.34386	-0.27455	1	0.118239	0	1	0.241265	0.61182	4	812416	1529267
oily-fish-intake	cholelithiasis	-0.261896	-0.81598	0.19611	0.0685897	0	0.66978	0.24283	0.612713	20	47203837	48212975
oily-fish-intake	cholelithiasis	0.334245	-0.26197	1	0.11172	0	1	0.245566	0.613802	5	113998533	115117631
oily-fish-intake	cholelithiasis	0.323743	-0.25382	1	0.10481	0	1	0.245648	0.613802	22	18535226	19635654
oily-fish-intake	cholelithiasis	0.367372	-0.30838	1	0.134962	0	1	0.249671	0.616549	14	97174315	98268391
oily-fish-intake	cholelithiasis	-0.284864	-1	0.2298	0.0811476	0	1	0.250967	0.617494	19	56411087	57143509
oily-fish-intake	cholelithiasis	-0.262491	-0.84357	0.20286	0.0689016	0	0.71443	0.251199	0.617671	1	18427821	19238924
oily-fish-intake	cholelithiasis	0.370516	-0.32915	1	0.137282	0	1	0.253733	0.621525	15	101550751	102520975
oily-fish-intake	cholelithiasis	-0.313769	-1	0.2679	0.098451	0	1	0.256145	0.623806	11	28577719	29530460
oily-fish-intake	cholelithiasis	0.254435	-0.19614	0.78597	0.0647374	0	0.61775	0.256059	0.623806	12	100931424	101825061
oily-fish-intake	cholelithiasis	0.147571	-0.10606	0.4265	0.0217771	0	0.1819	0.256396	0.623806	19	45893308	46765060
oily-fish-intake	cholelithiasis	0.38886	-0.34434	1	0.151212	0	1	0.257419	0.625786	17	1480057	2699135
oily-fish-intake	cholelithiasis	-0.193463	-0.55922	0.14547	0.0374278	0	0.31273	0.258983	0.627168	7	31730555	32460228
oily-fish-intake	cholelithiasis	-0.344157	-1	0.31329	0.118444	0	1	0.260583	0.627986	11	134351065	134946450
oily-fish-intake	cholelithiasis	0.311753	-0.26595	1	0.0971899	0	1	0.260603	0.627986	12	23923799	25058714
oily-fish-intake	cholelithiasis	-0.312457	-1	0.25629	0.0976291	0	1	0.261792	0.629186	16	81437862	82310204
oily-fish-intake	cholelithiasis	-0.385149	-1	0.34681	0.148339	0	1	0.262186	0.629442	9	83455503	85135751
oily-fish-intake	cholelithiasis	-0.235475	-0.75171	0.20161	0.0554483	0	0.56994	0.263854	0.63109	10	27669567	28734422
oily-fish-intake	cholelithiasis	0.261197	-0.21951	0.92894	0.0682238	0	0.8686	0.268311	0.635842	10	79952997	81190573
oily-fish-intake	cholelithiasis	-0.325143	-1	0.30191	0.105718	0	1	0.268703	0.635842	13	114302562	115109851
oily-fish-intake	cholelithiasis	-0.341038	-1	0.31386	0.116307	0	1	0.271338	0.637529	2	131760639	132598285
oily-fish-intake	cholelithiasis	0.195684	-0.15867	0.57096	0.0382922	0	0.3262	0.271262	0.637529	21	22201891	23266941
oily-fish-intake	cholelithiasis	0.242871	-0.2121	0.79448	0.0589864	0	0.63272	0.272557	0.638449	1	167163955	168179086
oily-fish-intake	cholelithiasis	0.474345	-0.47615	1	0.225003	0	1	0.272084	0.638449	3	51953969	54074844
oily-fish-intake	cholelithiasis	0.287172	-0.24395	0.98168	0.0824678	0	0.97913	0.272544	0.638449	6	101793543	102637706
oily-fish-intake	cholelithiasis	0.358834	-0.29106	1	0.128762	0	1	0.272516	0.638449	14	41614834	42562550
oily-fish-intake	cholelithiasis	0.233625	-0.20562	0.88055	0.0545805	0	0.79443	0.273624	0.63925	2	50756241	51669493
oily-fish-intake	cholelithiasis	0.233144	-0.19485	0.75217	0.054356	0	0.56621	0.273751	0.63925	3	4109394	4835083
oily-fish-intake	cholelithiasis	0.333247	-0.29222	1	0.111054	0	1	0.273639	0.63925	3	20754843	21790867
oily-fish-intake	cholelithiasis	-0.284889	-1	0.25114	0.0811617	0	1	0.274059	0.63925	21	15840034	16873443
oily-fish-intake	cholelithiasis	-0.276564	-1	0.24199	0.0764877	0	1	0.275065	0.640319	1	180221609	181324205
oily-fish-intake	cholelithiasis	0.355491	-0.30521	1	0.126374	0	1	0.274993	0.640319	6	52598880	53425492
oily-fish-intake	cholelithiasis	0.400819	-0.38707	1	0.160656	0	1	0.274844	0.640319	17	66757557	68176219
oily-fish-intake	cholelithiasis	-0.271964	-1	0.24687	0.0739643	0	1	0.276028	0.641516	8	96900514	98132519
oily-fish-intake	cholelithiasis	0.432896	-0.42617	1	0.187399	0	1	0.277946	0.644808	18	63109756	64253143
oily-fish-intake	cholelithiasis	-0.300138	-1	0.28231	0.0900826	0	1	0.281257	0.648494	2	143259781	144503688
oily-fish-intake	cholelithiasis	0.26752	-0.24463	0.90909	0.0715667	0	0.83315	0.281696	0.648494	3	81431497	82532742
oily-fish-intake	cholelithiasis	-0.197958	-0.60978	0.16585	0.0391874	0	0.37327	0.28172	0.648494	9	125137579	126092931
oily-fish-intake	cholelithiasis	-0.21172	-0.68266	0.17827	0.0448255	0	0.46606	0.282651	0.649203	15	61130596	62106138
oily-fish-intake	cholelithiasis	-0.257465	-0.85978	0.22569	0.0662883	0	0.73922	0.282913	0.649303	17	32356062	33614189
oily-fish-intake	cholelithiasis	0.258144	-0.23215	0.96935	0.0666384	0	0.95278	0.288233	0.656436	1	112489249	113418037
oily-fish-intake	cholelithiasis	-0.299404	-1	0.28871	0.0896428	0	1	0.290049	0.658266	6	32629240	32682213
oily-fish-intake	cholelithiasis	-0.359996	-1	0.36743	0.129597	0	1	0.29006	0.658266	11	101881253	102671665
oily-fish-intake	cholelithiasis	0.190244	-0.17105	0.5866	0.0361928	0	0.34649	0.290713	0.658283	6	19449153	20418020
oily-fish-intake	cholelithiasis	0.39221	-0.42718	1	0.153828	0	1	0.291257	0.658657	18	4603962	5575812
oily-fish-intake	cholelithiasis	-0.358481	-1	0.37604	0.128509	0	1	0.291487	0.658791	22	31904550	32662293
oily-fish-intake	cholelithiasis	-0.258162	-0.93057	0.26352	0.0666478	0	0.88807	0.292249	0.658969	6	63979	1380679
oily-fish-intake	cholelithiasis	0.220813	-0.21366	0.74039	0.0487584	0	0.55015	0.29272	0.659261	9	6859792	7388202
oily-fish-intake	cholelithiasis	0.342952	-0.35878	1	0.117616	0	1	0.296911	0.664283	12	95147846	96017782
oily-fish-intake	cholelithiasis	-0.278419	-1	0.27735	0.0775172	0	1	0.298113	0.664425	1	3582048	4281476
oily-fish-intake	cholelithiasis	-0.259167	-0.92069	0.2672	0.0671674	0	0.85418	0.297703	0.664425	19	64705	762046
oily-fish-intake	cholelithiasis	0.20778	-0.19171	0.67085	0.0431724	0	0.45005	0.297992	0.664425	19	3893910	4741718
oily-fish-intake	cholelithiasis	0.202109	-0.20785	0.67976	0.040848	0	0.46609	0.299653	0.666068	10	10081280	10969481
oily-fish-intake	cholelithiasis	-0.284365	-1	0.3115	0.0808635	0	1	0.299338	0.666068	12	93487548	94385884
oily-fish-intake	cholelithiasis	0.160677	-0.15147	0.48811	0.0258172	0	0.23825	0.303431	0.671138	7	6020654	6716905
oily-fish-intake	cholelithiasis	0.35676	-0.37195	1	0.127278	0	1	0.303451	0.671138	8	40974255	41725002
oily-fish-intake	cholelithiasis	0.245669	-0.25315	0.95453	0.0603531	0	0.92046	0.303949	0.671138	15	37962916	39238840
oily-fish-intake	cholelithiasis	0.379626	-0.44678	1	0.144116	0	1	0.304819	0.671228	1	83461216	84728347
oily-fish-intake	cholelithiasis	-0.215675	-0.70534	0.21164	0.0465158	0	0.50085	0.305483	0.67154	4	129625377	131098950
oily-fish-intake	cholelithiasis	-0.242826	-0.83642	0.24539	0.0589643	0	0.70186	0.308026	0.674233	2	142494981	143259780
oily-fish-intake	cholelithiasis	0.220276	-0.24054	0.7879	0.0485215	0	0.62524	0.308776	0.674934	9	12664859	13512852
oily-fish-intake	cholelithiasis	0.292754	-0.33879	1	0.0857052	0	1	0.309129	0.675323	18	41425455	42974165
oily-fish-intake	cholelithiasis	-0.184156	-0.59272	0.17748	0.0339136	0	0.35131	0.31284	0.678817	1	109271450	110224230
oily-fish-intake	cholelithiasis	-0.332569	-1	0.36127	0.110602	0	1	0.312758	0.678817	14	27720241	29029224
oily-fish-intake	cholelithiasis	0.175462	-0.17098	0.55539	0.0307871	0	0.30857	0.314863	0.681249	20	41351515	42185671
oily-fish-intake	cholelithiasis	-0.292125	-1	0.33829	0.0853368	0	1	0.316267	0.682034	2	199654970	201324132
oily-fish-intake	cholelithiasis	0.230399	-0.25286	0.86403	0.0530838	0	0.75442	0.318967	0.684656	2	161432090	163607635
oily-fish-intake	cholelithiasis	0.238398	-0.26707	0.88357	0.0568334	0	0.79001	0.320881	0.686087	17	7264459	8554763
oily-fish-intake	cholelithiasis	-0.225859	-0.80764	0.23655	0.0510123	0	0.65494	0.323139	0.688388	6	86818670	87516322
oily-fish-intake	cholelithiasis	-0.230419	-0.81351	0.24365	0.0530931	0	0.66332	0.322988	0.688388	7	127903739	128779173
oily-fish-intake	cholelithiasis	0.189418	-0.20037	0.6222	0.0358791	0	0.38713	0.322943	0.688388	16	65072404	65882820
oily-fish-intake	cholelithiasis	-0.328133	-1	0.38523	0.107671	0	1	0.324552	0.689874	16	65882821	66738843
oily-fish-intake	cholelithiasis	0.363932	-0.42749	1	0.132447	0	1	0.325833	0.689936	10	89971629	91021321
oily-fish-intake	cholelithiasis	-0.379392	-1	0.46662	0.143938	0	1	0.325241	0.689936	12	113947984	114685670
oily-fish-intake	cholelithiasis	0.188156	-0.2045	0.61938	0.0354028	0	0.38469	0.329351	0.69039	2	160200380	161432089
oily-fish-intake	cholelithiasis	0.131251	-0.14091	0.41177	0.0172268	0	0.17126	0.330295	0.69039	3	147358244	148638308
oily-fish-intake	cholelithiasis	-0.266058	-1	0.31302	0.0707867	0	1	0.327808	0.69039	8	40179578	40974254
oily-fish-intake	cholelithiasis	-0.306153	-1	0.34922	0.0937298	0	1	0.32844	0.69039	13	98527336	99402294
oily-fish-intake	cholelithiasis	-0.252219	-0.9553	0.27595	0.0636146	0	0.92073	0.330412	0.69039	14	62717986	64033237
oily-fish-intake	cholelithiasis	0.221366	-0.25849	0.80667	0.0490028	0	0.6564	0.328819	0.69039	16	77739133	78280636
oily-fish-intake	cholelithiasis	0.256393	-0.30125	0.98161	0.0657371	0	0.98024	0.330763	0.690521	10	18529743	19421514
oily-fish-intake	cholelithiasis	-0.222852	-0.94796	0.25699	0.0496631	0	0.90711	0.33209	0.691794	11	87150	1061399
oily-fish-intake	cholelithiasis	0.363582	-0.44055	1	0.132192	0	1	0.332349	0.69196	4	37880861	38984838
oily-fish-intake	cholelithiasis	0.249804	-0.2903	0.95893	0.0624022	0	0.93397	0.334686	0.694577	5	141253831	142532956
oily-fish-intake	cholelithiasis	-0.245745	-0.913	0.27639	0.0603906	0	0.84207	0.338269	0.697681	14	74245429	75699501
oily-fish-intake	cholelithiasis	0.272719	-0.33192	1	0.0743755	0	1	0.339987	0.698843	1	21416122	22145629
oily-fish-intake	cholelithiasis	-0.189486	-0.65164	0.21051	0.0359049	0	0.42708	0.342211	0.698843	1	57529671	58387483
oily-fish-intake	cholelithiasis	-0.249161	-1	0.31591	0.0620811	0	1	0.34162	0.698843	2	222327714	223353965
oily-fish-intake	cholelithiasis	-0.197662	-0.6686	0.22895	0.0390703	0	0.44819	0.34215	0.698843	4	73258295	74885900
oily-fish-intake	cholelithiasis	0.315904	-0.39917	1	0.0997953	0	1	0.339729	0.698843	11	83677774	84613229
oily-fish-intake	cholelithiasis	0.197912	-0.22052	0.69461	0.039169	0	0.4864	0.341678	0.698843	17	47516225	48722590
oily-fish-intake	cholelithiasis	-0.268645	-1	0.32756	0.0721699	0	1	0.340799	0.698843	18	55809316	56832312
oily-fish-intake	cholelithiasis	-0.120943	-0.38299	0.14057	0.0146271	0	0.14668	0.345083	0.699749	6	33194976	33864262
oily-fish-intake	cholelithiasis	-0.265107	-1	0.34584	0.070282	0	1	0.345813	0.699749	11	27018308	28577718
oily-fish-intake	cholelithiasis	-0.210038	-0.73584	0.25193	0.0441158	0	0.54364	0.346682	0.700261	6	24950380	25684629
oily-fish-intake	cholelithiasis	0.198821	-0.24143	0.7125	0.0395298	0	0.50806	0.347514	0.701208	16	52041337	53393882
oily-fish-intake	cholelithiasis	0.290874	-0.36126	1	0.0846076	0	1	0.348105	0.702033	1	158900370	159882515
oily-fish-intake	cholelithiasis	0.298614	-0.40831	1	0.0891701	0	1	0.348788	0.703043	10	132576794	133111170
oily-fish-intake	cholelithiasis	0.313244	-0.39515	1	0.0981219	0	1	0.349758	0.703305	1	4281477	4773403
oily-fish-intake	cholelithiasis	-0.213439	-0.75901	0.25863	0.045556	0	0.57862	0.351216	0.703305	2	35609258	36120743
oily-fish-intake	cholelithiasis	-0.31572	-1	0.42793	0.0996789	0	1	0.350061	0.703305	6	109043245	110647842
oily-fish-intake	cholelithiasis	0.180343	-0.21131	0.66882	0.0325235	0	0.458	0.352436	0.703305	10	46327145	49197320
oily-fish-intake	cholelithiasis	-0.25809	-1	0.33342	0.0666103	0	1	0.351311	0.703305	20	45673604	46486132
oily-fish-intake	cholelithiasis	0.313154	-0.45902	1	0.0980656	0	1	0.358406	0.706647	9	95854926	96670171
oily-fish-intake	cholelithiasis	0.144389	-0.1702	0.48281	0.0208481	0	0.23405	0.358452	0.706647	9	119890465	121008529
oily-fish-intake	cholelithiasis	-0.277165	-1	0.37005	0.0768206	0	1	0.357972	0.706647	11	112755447	113889019
oily-fish-intake	cholelithiasis	-0.385548	-1	0.57666	0.148647	0	1	0.358671	0.706717	5	90793805	91956905
oily-fish-intake	cholelithiasis	-0.299338	-1	0.43052	0.0896031	0	1	0.359351	0.707392	2	11230350	11995765
oily-fish-intake	cholelithiasis	-0.259917	-1	0.34497	0.0675566	0	1	0.361456	0.708088	4	81206183	82655623
oily-fish-intake	cholelithiasis	-0.247226	-1	0.34119	0.0611209	0	1	0.361936	0.708088	6	152376500	153082361
oily-fish-intake	cholelithiasis	-0.161279	-0.54782	0.19302	0.0260108	0	0.3002	0.361386	0.708088	18	57635822	58527236
oily-fish-intake	cholelithiasis	0.300541	-0.44489	1	0.0903246	0	1	0.363971	0.709028	13	19020095	19648628
oily-fish-intake	cholelithiasis	-0.276254	-1	0.38615	0.0763161	0	1	0.364996	0.709028	14	84087373	85562936
oily-fish-intake	cholelithiasis	-0.286961	-1	0.41597	0.0823464	0	1	0.369913	0.712221	3	104116564	104878977
oily-fish-intake	cholelithiasis	0.266002	-0.37848	1	0.0707572	0	1	0.369752	0.712221	6	122929291	123854857
oily-fish-intake	cholelithiasis	-0.289223	-1	0.40794	0.0836498	0	1	0.371082	0.713321	11	122589225	123398882
oily-fish-intake	cholelithiasis	0.253752	-0.3282	1	0.0643901	0	1	0.372631	0.71491	6	165835954	166853325
oily-fish-intake	cholelithiasis	0.139475	-0.17537	0.48658	0.0194532	0	0.23759	0.373323	0.715845	14	29029225	30831154
oily-fish-intake	cholelithiasis	-0.344651	-1	0.54094	0.118785	0	1	0.37541	0.717659	7	9900802	10481677
oily-fish-intake	cholelithiasis	0.308861	-0.48112	1	0.0953951	0	1	0.376591	0.71803	7	54550501	55161394
oily-fish-intake	cholelithiasis	-0.238906	-1	0.3498	0.0570761	0	1	0.376429	0.71803	12	104140832	105079100
oily-fish-intake	cholelithiasis	0.239415	-0.32961	0.9876	0.0573194	0	0.9921	0.377738	0.718949	7	107658604	109095558
oily-fish-intake	cholelithiasis	0.156223	-0.192	0.53893	0.0244057	0	0.29188	0.37859	0.719153	11	68000950	68887344
oily-fish-intake	cholelithiasis	0.254659	-0.37072	1	0.0648514	0	1	0.379727	0.720665	3	132925968	133718493
oily-fish-intake	cholelithiasis	0.206281	-0.27594	0.84528	0.0425519	0	0.7237	0.383129	0.723147	14	19000059	20876080
oily-fish-intake	cholelithiasis	-0.234754	-0.96554	0.33866	0.0551093	0	0.95119	0.385254	0.723938	11	89209739	90199932
oily-fish-intake	cholelithiasis	-0.129289	-0.44659	0.1728	0.0167155	0	0.19985	0.38508	0.723938	22	43574018	44409533
oily-fish-intake	cholelithiasis	-0.215121	-0.99264	0.30013	0.0462772	0	1	0.386355	0.724627	2	24669225	25895394
oily-fish-intake	cholelithiasis	0.162029	-0.22477	0.58536	0.0262533	0	0.34359	0.38915	0.727907	10	23365686	24489447
oily-fish-intake	cholelithiasis	0.181004	-0.24236	0.67152	0.0327626	0	0.45347	0.392036	0.730311	10	126875817	127997708
oily-fish-intake	cholelithiasis	0.205333	-0.3131	0.93808	0.0421616	0	0.90241	0.394243	0.732094	11	66782662	68000949
oily-fish-intake	cholelithiasis	0.386698	-0.6542	1	0.149535	0	1	0.394507	0.732094	12	29647194	30358377
oily-fish-intake	cholelithiasis	0.182087	-0.25545	0.67415	0.0331557	0	0.45921	0.395193	0.732655	12	111592382	113947983
oily-fish-intake	cholelithiasis	0.24326	-0.38425	1	0.0591753	0	1	0.395636	0.733124	21	25247987	26467826
oily-fish-intake	cholelithiasis	-0.186734	-0.73674	0.27815	0.0348695	0	0.54597	0.39986	0.738254	10	8771921	10081279
oily-fish-intake	cholelithiasis	0.210878	-0.32449	0.89005	0.0444696	0	0.81686	0.405143	0.742758	1	223654903	224943337
oily-fish-intake	cholelithiasis	0.168824	-0.24658	0.63414	0.0285015	0	0.40364	0.405024	0.742758	20	3736552	4591847
oily-fish-intake	cholelithiasis	0.309805	-0.5585	1	0.095979	0	1	0.406635	0.743859	6	38688721	39785907
oily-fish-intake	cholelithiasis	0.112337	-0.16115	0.39871	0.0126197	0	0.15985	0.406616	0.743859	11	60515106	61717117
oily-fish-intake	cholelithiasis	-0.223272	-0.96336	0.37156	0.0498505	0	0.93989	0.406963	0.744071	9	4596615	5437591
oily-fish-intake	cholelithiasis	-0.281355	-1	0.46336	0.0791605	0	1	0.407911	0.74474	6	151629955	152376499
oily-fish-intake	cholelithiasis	0.130873	-0.18044	0.46372	0.0171277	0	0.21591	0.408082	0.74474	20	48212976	49236418
oily-fish-intake	cholelithiasis	0.257422	-0.40723	1	0.0662662	0	1	0.412626	0.746395	8	61324890	62330900
oily-fish-intake	cholelithiasis	-0.237524	-1	0.40404	0.0564176	0	1	0.412387	0.746395	9	14244748	14902924
oily-fish-intake	cholelithiasis	0.262321	-0.44217	1	0.0688126	0	1	0.412057	0.746395	11	59256233	60515105
oily-fish-intake	cholelithiasis	-0.3456	-1	0.62968	0.119439	0	1	0.411566	0.746395	20	5379451	6128358
oily-fish-intake	cholelithiasis	0.305873	-0.56618	1	0.0935586	0	1	0.414153	0.746986	14	87350276	88208595
oily-fish-intake	cholelithiasis	0.22303	-0.3651	1	0.0497425	0	1	0.415154	0.748092	19	13968320	14891100
oily-fish-intake	cholelithiasis	-0.200878	-0.83158	0.32194	0.0403518	0	0.72156	0.415416	0.748214	8	20135629	20812107
oily-fish-intake	cholelithiasis	0.203534	-0.33142	0.89954	0.041426	0	0.82214	0.416326	0.749503	10	71672998	72659223
oily-fish-intake	cholelithiasis	0.283057	-0.48903	1	0.0801214	0	1	0.41873	0.750944	1	30405183	31639217
oily-fish-intake	cholelithiasis	0.182206	-0.28301	0.74465	0.033199	0	0.56076	0.418401	0.750944	3	123518508	124823006
oily-fish-intake	cholelithiasis	0.217338	-0.36053	0.98725	0.0472357	0	1	0.418744	0.750944	16	55907390	57119889
oily-fish-intake	cholelithiasis	-0.159603	-0.61302	0.24962	0.0254732	0	0.38025	0.419733	0.751778	19	18504868	19749166
oily-fish-intake	cholelithiasis	0.252375	-0.43431	1	0.0636932	0	1	0.420634	0.752693	18	69311743	70540349
oily-fish-intake	cholelithiasis	0.208619	-0.34284	0.96125	0.0435219	0	0.94701	0.420876	0.752771	21	37303549	38046449
oily-fish-intake	cholelithiasis	0.173991	-0.27954	0.67417	0.030273	0	0.4593	0.423985	0.754663	1	16732169	17557746
oily-fish-intake	cholelithiasis	-0.232795	-1	0.38751	0.0541936	0	1	0.424082	0.754663	20	18959420	19957928
oily-fish-intake	cholelithiasis	0.22154	-0.39707	1	0.04908	0	1	0.429203	0.755758	2	76649031	77372830
oily-fish-intake	cholelithiasis	-0.194087	-0.80934	0.32758	0.0376696	0	0.66056	0.427673	0.755758	4	94757266	96183801
oily-fish-intake	cholelithiasis	-0.287979	-1	0.52745	0.082932	0	1	0.426486	0.755758	7	24894120	25671575
oily-fish-intake	cholelithiasis	-0.145624	-0.54206	0.2268	0.0212063	0	0.2956	0.427265	0.755758	10	109579150	110358382
oily-fish-intake	cholelithiasis	-0.293353	-1	0.55683	0.086056	0	1	0.429002	0.755758	17	15308723	16405207
oily-fish-intake	cholelithiasis	-0.240917	-1	0.4249	0.0580409	0	1	0.429897	0.756634	3	60197	795746
oily-fish-intake	cholelithiasis	0.160804	-0.2591	0.61887	0.0258578	0	0.38429	0.432987	0.757318	12	102966634	104140831
oily-fish-intake	cholelithiasis	0.225907	-0.4187	1	0.0510341	0	1	0.432348	0.757318	13	25977141	26681709
oily-fish-intake	cholelithiasis	-0.205372	-0.89812	0.35535	0.0421776	0	0.82299	0.434789	0.757318	15	87158588	88035757
oily-fish-intake	cholelithiasis	-0.181566	-0.7659	0.31191	0.0329661	0	0.59937	0.434624	0.757318	21	21632917	22201890
oily-fish-intake	cholelithiasis	0.195312	-0.35094	0.94406	0.0381469	0	0.91201	0.438808	0.759742	12	68006683	68839661
oily-fish-intake	cholelithiasis	0.2011	-0.35358	0.94892	0.0404414	0	0.94039	0.441499	0.761191	12	82576130	83551125
oily-fish-intake	cholelithiasis	0.207078	-0.36866	0.95711	0.0428812	0	0.94475	0.441562	0.761191	14	100786190	102004377
oily-fish-intake	cholelithiasis	-0.284105	-1	0.56056	0.0807156	0	1	0.440768	0.761191	15	94565522	95662425
oily-fish-intake	cholelithiasis	0.150279	-0.25508	0.58731	0.0225837	0	0.34731	0.441417	0.761191	19	39370420	40171413
oily-fish-intake	cholelithiasis	-0.142892	-0.54225	0.23331	0.0204182	0	0.29569	0.443569	0.763627	16	50467034	52041336
oily-fish-intake	cholelithiasis	0.30332	-0.60283	1	0.092003	0	1	0.443852	0.763774	14	34695196	35379988
oily-fish-intake	cholelithiasis	0.176651	-0.32273	0.78216	0.0312056	0	0.62846	0.446686	0.765675	2	1376546	1875060
oily-fish-intake	cholelithiasis	-0.139252	-0.54336	0.23847	0.0193911	0	0.29874	0.448436	0.766943	12	101825062	102966633
oily-fish-intake	cholelithiasis	-0.103238	-0.38381	0.16989	0.0106582	0	0.14854	0.448781	0.767123	5	75239303	75959515
oily-fish-intake	cholelithiasis	0.333538	-0.74823	1	0.111247	0	1	0.44977	0.768473	1	231287765	232177704
oily-fish-intake	cholelithiasis	0.235476	-0.45481	1	0.055449	0	1	0.450423	0.768568	3	141898979	142976707
oily-fish-intake	cholelithiasis	-0.287792	-1	0.63037	0.0828243	0	1	0.450118	0.768568	13	47433529	48137479
oily-fish-intake	cholelithiasis	-0.183506	-0.8043	0.33313	0.0336743	0	0.65575	0.455484	0.772421	9	116159541	117054909
oily-fish-intake	cholelithiasis	-0.151036	-0.61443	0.26538	0.022812	0	0.38377	0.456619	0.772647	6	155523958	156762740
oily-fish-intake	cholelithiasis	0.242794	-0.47929	1	0.0589489	0	1	0.456509	0.772647	10	20616433	21477692
oily-fish-intake	cholelithiasis	-0.111497	-0.41874	0.18896	0.0124317	0	0.17639	0.455838	0.772647	11	1857846	2477449
oily-fish-intake	cholelithiasis	-0.15206	-0.60477	0.2751	0.0231223	0	0.36863	0.459509	0.773945	10	64069688	65400431
oily-fish-intake	cholelithiasis	-0.209251	-1	0.41333	0.043786	0	1	0.460539	0.774525	6	55469138	56200985
oily-fish-intake	cholelithiasis	-0.127328	-0.49518	0.22688	0.0162124	0	0.24607	0.461113	0.774814	17	27344402	29783141
oily-fish-intake	cholelithiasis	0.183312	-0.35197	0.81746	0.0336034	0	0.69854	0.461718	0.775377	2	6306607	7108208
oily-fish-intake	cholelithiasis	-0.235599	-1	0.4778	0.0555068	0	1	0.462057	0.775388	5	102903986	103788460
oily-fish-intake	cholelithiasis	-0.246457	-1	0.5518	0.0607412	0	1	0.462694	0.775782	20	13202336	14203755
oily-fish-intake	cholelithiasis	0.243292	-0.52543	1	0.0591908	0	1	0.464628	0.778382	11	32830423	33905327
oily-fish-intake	cholelithiasis	-0.238451	-1	0.50815	0.0568589	0	1	0.464942	0.778382	13	70427881	71010208
oily-fish-intake	cholelithiasis	-0.0982525	-0.4767	0.1957	0.00965356	0	0.23773	0.466201	0.778623	2	42307419	43295776
oily-fish-intake	cholelithiasis	0.217051	-0.46526	1	0.0471112	0	1	0.466407	0.778623	17	78438333	79333774
oily-fish-intake	cholelithiasis	0.160929	-0.31285	0.75126	0.0258981	0	0.58518	0.468451	0.780347	11	68887345	69713996
oily-fish-intake	cholelithiasis	-0.189405	-0.87867	0.35873	0.0358743	0	0.78081	0.468101	0.780347	17	44865833	45883901
oily-fish-intake	cholelithiasis	0.206423	-0.43042	1	0.0426105	0	1	0.470369	0.781517	4	120563074	121393008
oily-fish-intake	cholelithiasis	-0.252603	-1	0.54384	0.0638084	0	1	0.470337	0.781517	6	36346354	37570051
oily-fish-intake	cholelithiasis	-0.198175	-0.94494	0.41351	0.0392733	0	0.95271	0.47467	0.785956	1	59889046	61377615
oily-fish-intake	cholelithiasis	-0.227469	-1	0.50345	0.0517421	0	1	0.475263	0.7866	11	103495636	104875270
oily-fish-intake	cholelithiasis	-0.198356	-1	0.41318	0.0393449	0	1	0.476224	0.787177	6	98173004	99678876
oily-fish-intake	cholelithiasis	0.177601	-0.35609	0.84596	0.0315422	0	0.75509	0.476039	0.787177	15	34410073	35118927
oily-fish-intake	cholelithiasis	-0.170854	-0.85883	0.34366	0.0291909	0	0.78145	0.476925	0.787212	4	2468936	3549229
oily-fish-intake	cholelithiasis	-0.203622	-1	0.44014	0.0414621	0	1	0.476667	0.787212	10	94503300	95528160
oily-fish-intake	cholelithiasis	0.189633	-0.3977	0.94106	0.0359607	0	0.93575	0.477632	0.787226	2	195300251	196446299
oily-fish-intake	cholelithiasis	-0.220932	-1	0.49499	0.048811	0	1	0.478051	0.787458	1	209711170	211082892
oily-fish-intake	cholelithiasis	-0.187786	-0.87938	0.37066	0.0352637	0	0.80601	0.478231	0.787458	2	3314203	4016104
oily-fish-intake	cholelithiasis	0.230574	-0.53454	1	0.0531642	0	1	0.47957	0.787982	3	112408514	113657665
oily-fish-intake	cholelithiasis	0.267365	-0.6108	1	0.071484	0	1	0.479496	0.787982	4	160828481	161666201
oily-fish-intake	cholelithiasis	0.29552	-0.73642	1	0.087332	0	1	0.480742	0.788173	11	105932283	107054024
oily-fish-intake	cholelithiasis	-0.141964	-0.60506	0.27547	0.0201536	0	0.37011	0.480912	0.788173	12	3871115	4967643
oily-fish-intake	cholelithiasis	0.247064	-0.57273	1	0.0610405	0	1	0.480854	0.788173	17	29783142	31318753
oily-fish-intake	cholelithiasis	0.118158	-0.22678	0.49911	0.0139613	0	0.25611	0.482341	0.788839	11	12470450	13364727
oily-fish-intake	cholelithiasis	0.204401	-0.4369	1	0.0417797	0	1	0.482193	0.788839	12	20074931	20866285
oily-fish-intake	cholelithiasis	-0.174076	-0.89935	0.36808	0.0303023	0	0.84641	0.482616	0.788954	11	21442723	22368743
oily-fish-intake	cholelithiasis	-0.233364	-1	0.50999	0.0544587	0	1	0.483084	0.789385	1	67761891	68633860
oily-fish-intake	cholelithiasis	-0.192682	-0.93695	0.42072	0.0371263	0	0.91259	0.485477	0.78995	9	113646150	114443475
oily-fish-intake	cholelithiasis	-0.181883	-0.88299	0.37644	0.0330815	0	0.8108	0.48519	0.78995	12	94385885	95147845
oily-fish-intake	cholelithiasis	-0.298519	-1	0.70537	0.0891138	0	1	0.486304	0.790029	3	118086930	118903053
oily-fish-intake	cholelithiasis	0.159928	-0.32726	0.67883	0.0255769	0	0.47546	0.486345	0.790029	18	22746154	24088163
oily-fish-intake	cholelithiasis	-0.202587	-1	0.45322	0.0410414	0	1	0.486923	0.790635	14	98885323	99474533
oily-fish-intake	cholelithiasis	-0.203422	-1	0.45637	0.0413805	0	1	0.492026	0.79423	7	34114533	35354135
oily-fish-intake	cholelithiasis	-0.287436	-1	0.76815	0.0826193	0	1	0.49309	0.794629	18	40471408	41425454
oily-fish-intake	cholelithiasis	-0.189922	-0.94912	0.40936	0.0360703	0	0.93834	0.494091	0.794914	20	53879804	54743694
oily-fish-intake	cholelithiasis	0.284502	-0.76575	1	0.0809415	0	1	0.49655	0.797208	3	795747	1440048
oily-fish-intake	cholelithiasis	0.178157	-0.4028	0.86962	0.0317398	0	0.77341	0.496861	0.797276	4	122655435	123768693
oily-fish-intake	cholelithiasis	0.218054	-0.50445	1	0.0475476	0	1	0.497233	0.797276	12	88344765	90567001
oily-fish-intake	cholelithiasis	-0.193517	-1	0.42896	0.0374486	0	1	0.497626	0.797276	18	24088164	25305260
oily-fish-intake	cholelithiasis	0.196439	-0.43481	1	0.0385882	0	1	0.498058	0.797326	5	30416067	31679464
oily-fish-intake	cholelithiasis	-0.183953	-0.87228	0.39688	0.0338385	0	0.79969	0.498277	0.797326	17	73741322	74908266
oily-fish-intake	cholelithiasis	0.106093	-0.20949	0.43971	0.0112558	0	0.19512	0.50205	0.801038	2	239634351	240325600
oily-fish-intake	cholelithiasis	0.142744	-0.30986	0.67347	0.0203759	0	0.47002	0.503075	0.80201	5	106389389	107265911
oily-fish-intake	cholelithiasis	0.128649	-0.26811	0.55366	0.0165507	0	0.31051	0.504671	0.803226	2	86867033	88547312
oily-fish-intake	cholelithiasis	-0.153582	-0.68908	0.33464	0.0235874	0	0.48262	0.505877	0.803819	4	41360938	42189251
oily-fish-intake	cholelithiasis	0.177963	-0.40262	0.92825	0.0316709	0	0.91146	0.506955	0.804207	18	72785207	73568260
oily-fish-intake	cholelithiasis	0.218097	-0.55061	1	0.0475661	0	1	0.510288	0.807171	7	38966484	40261240
oily-fish-intake	cholelithiasis	0.215268	-0.53809	1	0.0463404	0	1	0.516911	0.810503	2	100202437	101556799
oily-fish-intake	cholelithiasis	0.163342	-0.38647	0.82873	0.0266805	0	0.71652	0.516621	0.810503	2	220771553	221445191
oily-fish-intake	cholelithiasis	0.143885	-0.33134	0.68766	0.020703	0	0.48868	0.515315	0.810503	3	55616626	56954878
oily-fish-intake	cholelithiasis	0.192785	-0.471	1	0.0371661	0	1	0.518671	0.81112	4	68742860	69603368
oily-fish-intake	cholelithiasis	-0.104757	-0.44609	0.22136	0.0109741	0	0.20133	0.521815	0.814654	9	112865521	113646149
oily-fish-intake	cholelithiasis	-0.132227	-0.58529	0.29219	0.0174839	0	0.34699	0.522651	0.815031	4	43962562	45186767
oily-fish-intake	cholelithiasis	-0.232218	-1	0.66964	0.053925	0	1	0.527839	0.818161	6	3964073	4657086
oily-fish-intake	cholelithiasis	-0.142331	-0.6825	0.33465	0.0202581	0	0.47478	0.528298	0.818544	9	4025356	4596614
oily-fish-intake	cholelithiasis	0.15596	-0.39536	0.91468	0.0243237	0	0.92785	0.531474	0.820937	3	125992651	127495173
oily-fish-intake	cholelithiasis	0.188367	-0.49376	1	0.035482	0	1	0.531758	0.820937	6	85837204	86818669
oily-fish-intake	cholelithiasis	0.126874	-0.29734	0.5925	0.016097	0	0.36348	0.532255	0.821148	1	17557747	18427820
oily-fish-intake	cholelithiasis	-0.167221	-0.86262	0.43535	0.0279629	0	0.79886	0.533208	0.82186	7	70144615	71215741
oily-fish-intake	cholelithiasis	0.205254	-0.5702	1	0.042129	0	1	0.537251	0.823903	15	55136718	56322588
oily-fish-intake	cholelithiasis	0.132766	-0.34784	0.68105	0.0176268	0	0.49971	0.538288	0.82418	5	168342744	169506966
oily-fish-intake	cholelithiasis	-0.211527	-1	0.59275	0.0447438	0	1	0.538558	0.82418	14	43321169	44623273
oily-fish-intake	cholelithiasis	0.159272	-0.42244	0.93036	0.0253675	0	0.92831	0.539122	0.824389	9	134141937	135135887
oily-fish-intake	cholelithiasis	0.164281	-0.43922	0.88394	0.0269883	0	0.82776	0.540438	0.825093	1	161054077	161945442
oily-fish-intake	cholelithiasis	0.202466	-0.5528	1	0.0409926	0	1	0.540025	0.825093	2	84395900	85992794
oily-fish-intake	cholelithiasis	-0.103697	-0.46126	0.24314	0.0107532	0	0.21616	0.544147	0.827116	2	213194363	214044566
oily-fish-intake	cholelithiasis	-0.126992	-0.59098	0.32064	0.0161269	0	0.36023	0.54455	0.827116	4	23858351	24764724
oily-fish-intake	cholelithiasis	-0.222588	-1	0.66402	0.0495453	0	1	0.543238	0.827116	4	121981244	122655434
oily-fish-intake	cholelithiasis	-0.122709	-0.585	0.30447	0.0150575	0	0.34961	0.547989	0.827861	11	88359288	89209738
oily-fish-intake	cholelithiasis	-0.22197	-1	0.64074	0.0492708	0	1	0.545484	0.827861	14	24906057	25585041
oily-fish-intake	cholelithiasis	-0.174585	-1	0.4744	0.03048	0	1	0.548018	0.827861	21	43081435	43812791
oily-fish-intake	cholelithiasis	0.171782	-0.45404	0.98062	0.0295092	0	1	0.548474	0.828185	9	36749274	37687112
oily-fish-intake	cholelithiasis	0.195286	-0.55873	1	0.0381366	0	1	0.549573	0.828239	11	11081300	11632650
oily-fish-intake	cholelithiasis	-0.123276	-0.59463	0.30343	0.0151969	0	0.36357	0.548955	0.828239	19	31763009	33028099
oily-fish-intake	cholelithiasis	0.138826	-0.39227	0.79818	0.0192727	0	0.68943	0.551073	0.829235	6	158220144	158952060
oily-fish-intake	cholelithiasis	0.185156	-0.53471	1	0.0342828	0	1	0.555703	0.833554	1	22145630	22740287
oily-fish-intake	cholelithiasis	-0.118179	-0.55766	0.28701	0.0139662	0	0.31558	0.555502	0.833554	1	76977916	77895394
oily-fish-intake	cholelithiasis	-0.176681	-1	0.51867	0.0312161	0	1	0.55813	0.835571	18	67195981	68051035
oily-fish-intake	cholelithiasis	-0.151959	-0.84144	0.42376	0.0230916	0	0.7402	0.558938	0.835807	15	63218979	64339945
oily-fish-intake	cholelithiasis	0.129902	-0.36203	0.69349	0.0168745	0	0.51033	0.55947	0.835955	8	120216588	121554390
oily-fish-intake	cholelithiasis	0.14498	-0.39358	0.76779	0.0210192	0	0.60836	0.5607	0.837032	6	130550138	131457164
oily-fish-intake	cholelithiasis	0.135	-0.37214	0.68162	0.0182251	0	0.49241	0.563061	0.837795	2	4016105	4766969
oily-fish-intake	cholelithiasis	-0.191113	-1	0.58047	0.0365241	0	1	0.56399	0.838322	1	170193208	171044255
oily-fish-intake	cholelithiasis	-0.119196	-0.58147	0.3163	0.0142076	0	0.3465	0.564317	0.838322	19	13213187	13968319
oily-fish-intake	cholelithiasis	0.125975	-0.34071	0.67301	0.0158697	0	0.46812	0.56501	0.838388	3	159478752	160584961
oily-fish-intake	cholelithiasis	0.132946	-0.35979	0.66681	0.0176746	0	0.46295	0.567508	0.839833	3	59998584	60571139
oily-fish-intake	cholelithiasis	0.132175	-0.36158	0.7128	0.0174702	0	0.53241	0.567301	0.839833	8	96175631	96900513
oily-fish-intake	cholelithiasis	0.207896	-0.64887	1	0.0432207	0	1	0.568959	0.841658	7	111795300	113339386
oily-fish-intake	cholelithiasis	-0.137584	-0.84783	0.41123	0.0189293	0	0.79917	0.575989	0.843568	6	43770627	44596897
oily-fish-intake	cholelithiasis	0.181012	-0.54732	1	0.0327654	0	1	0.574853	0.843568	7	11232448	11855413
oily-fish-intake	cholelithiasis	0.212515	-0.66857	1	0.0451628	0	1	0.574896	0.843568	9	73915495	74950318
oily-fish-intake	cholelithiasis	-0.207842	-1	0.71458	0.0431983	0	1	0.575598	0.843568	11	85869060	86629333
oily-fish-intake	cholelithiasis	0.149462	-0.44503	0.82124	0.022339	0	0.7112	0.575688	0.843568	13	108521979	109156765
oily-fish-intake	cholelithiasis	-0.187625	-1	0.59322	0.0352033	0	1	0.574897	0.843568	19	19749167	20485499
oily-fish-intake	cholelithiasis	0.130113	-0.37113	0.69015	0.0169293	0	0.49436	0.577536	0.844141	5	116208001	117348497
oily-fish-intake	cholelithiasis	0.124545	-0.35131	0.63639	0.0155116	0	0.41543	0.577339	0.844141	17	4463972	5573784
oily-fish-intake	cholelithiasis	-0.0995511	-0.49757	0.27456	0.00991042	0	0.25511	0.578589	0.844889	20	61470769	62179241
oily-fish-intake	cholelithiasis	0.103763	-0.27636	0.50265	0.0107667	0	0.25921	0.578837	0.844931	10	10969482	11856924
oily-fish-intake	cholelithiasis	0.138588	-0.42842	0.80644	0.0192066	0	0.68378	0.580326	0.845786	1	197935822	199263389
oily-fish-intake	cholelithiasis	0.217816	-0.73517	1	0.0474439	0	1	0.583858	0.846814	1	235097114	236199671
oily-fish-intake	cholelithiasis	-0.133799	-0.7285	0.40324	0.0179021	0	0.55166	0.583796	0.846814	4	63337955	64117431
oily-fish-intake	cholelithiasis	0.152754	-0.47513	0.90647	0.0233337	0	0.8957	0.583455	0.846814	13	110995433	111621244
oily-fish-intake	cholelithiasis	0.117679	-0.3546	0.68316	0.0138484	0	0.5141	0.586876	0.849913	20	17359291	18058524
oily-fish-intake	cholelithiasis	0.166103	-0.55138	1	0.0275901	0	1	0.588762	0.850852	4	147161043	148462208
oily-fish-intake	cholelithiasis	-0.142855	-0.8649	0.44422	0.0204075	0	0.79528	0.589222	0.850852	8	105370131	106500950
oily-fish-intake	cholelithiasis	0.151156	-0.49183	0.93952	0.0228483	0	0.99003	0.589289	0.850852	14	73373374	74245428
oily-fish-intake	cholelithiasis	-0.125629	-0.68291	0.36795	0.0157827	0	0.4851	0.589794	0.850944	14	88208596	89482883
oily-fish-intake	cholelithiasis	0.174853	-0.57849	1	0.0305737	0	1	0.589685	0.850944	22	34361898	35368341
oily-fish-intake	cholelithiasis	0.183157	-0.62947	1	0.0335465	0	1	0.594948	0.853599	1	211082893	212347582
oily-fish-intake	cholelithiasis	-0.198297	-1	0.74014	0.0393216	0	1	0.594476	0.853599	2	65938003	67224027
oily-fish-intake	cholelithiasis	-0.145094	-0.89224	0.47198	0.0210524	0	0.87278	0.595796	0.853599	4	38984839	39820061
oily-fish-intake	cholelithiasis	-0.160916	-0.9817	0.52436	0.025894	0	1	0.593047	0.853599	10	85463485	86459980
oily-fish-intake	cholelithiasis	0.0998864	-0.29355	0.51275	0.0099773	0	0.27174	0.598186	0.853935	2	60775067	62429910
oily-fish-intake	cholelithiasis	0.134983	-0.42411	0.7739	0.0182204	0	0.64029	0.600618	0.855624	2	157556097	159040979
oily-fish-intake	cholelithiasis	-0.0672833	-0.33146	0.19414	0.00452704	0	0.11153	0.602526	0.855624	8	11466762	12296849
oily-fish-intake	cholelithiasis	0.0610557	-0.17706	0.31455	0.00372779	0	0.10235	0.604127	0.857514	20	43008891	44072210
oily-fish-intake	cholelithiasis	0.15004	-0.50866	0.97628	0.0225119	0	1	0.605347	0.857983	2	67979829	68877774
oily-fish-intake	cholelithiasis	0.128796	-0.40997	0.74844	0.0165885	0	0.58829	0.606469	0.858627	4	89244555	90236971
oily-fish-intake	cholelithiasis	0.147279	-0.49038	0.93603	0.021691	0	0.93152	0.607331	0.858925	6	73170169	74401506
oily-fish-intake	cholelithiasis	-0.160822	-1	0.58379	0.0258637	0	1	0.608985	0.859302	18	56832313	57635821
oily-fish-intake	cholelithiasis	0.119357	-0.38977	0.68281	0.014246	0	0.48779	0.61263	0.860051	10	30919470	32457293
oily-fish-intake	cholelithiasis	0.174908	-0.66823	1	0.0305927	0	1	0.612825	0.860051	14	71140427	72665319
oily-fish-intake	cholelithiasis	-0.14267	-0.90998	0.48268	0.0203548	0	0.91261	0.614955	0.861473	5	100594082	101575367
oily-fish-intake	cholelithiasis	0.127594	-0.44944	0.86384	0.0162802	0	0.80543	0.619034	0.863819	4	46358361	47408265
oily-fish-intake	cholelithiasis	-0.101315	-0.60371	0.33986	0.0102647	0	0.3964	0.619756	0.863819	9	135135888	136042490
oily-fish-intake	cholelithiasis	-0.163704	-1	0.62184	0.0267991	0	1	0.61949	0.863819	15	29141036	30604119
oily-fish-intake	cholelithiasis	-0.103912	-0.60384	0.35591	0.0107978	0	0.38241	0.619195	0.863819	15	32177321	33484267
oily-fish-intake	cholelithiasis	-0.135215	-0.9257	0.51258	0.018283	0	1	0.62331	0.866257	8	98132520	99388944
oily-fish-intake	cholelithiasis	-0.123906	-0.73979	0.45513	0.0153527	0	0.59177	0.625795	0.867523	1	241813535	242417923
oily-fish-intake	cholelithiasis	0.222428	-0.99064	1	0.0494744	0	1	0.628196	0.869729	4	115306150	116204703
oily-fish-intake	cholelithiasis	-0.128217	-0.79261	0.45623	0.0164397	0	0.67808	0.628288	0.869729	12	1078398	1942426
oily-fish-intake	cholelithiasis	-0.0977449	-0.67728	0.36765	0.00955407	0	0.50719	0.632217	0.873656	7	87836642	89330087
oily-fish-intake	cholelithiasis	0.0795905	-0.25955	0.43848	0.00633465	0	0.19779	0.633843	0.873656	16	6446082	7051429
oily-fish-intake	cholelithiasis	0.170405	-0.76058	1	0.0290378	0	1	0.64136	0.877157	3	184524269	185709996
oily-fish-intake	cholelithiasis	0.0780623	-0.2773	0.4359	0.00609372	0	0.19805	0.643411	0.87827	4	126476843	127279171
oily-fish-intake	cholelithiasis	-0.159131	-1	0.69298	0.0253227	0	1	0.646658	0.880313	17	16405208	17326540
oily-fish-intake	cholelithiasis	-0.103475	-0.68937	0.42535	0.010707	0	0.52416	0.660769	0.885306	1	35201627	36855139
oily-fish-intake	cholelithiasis	0.131499	-0.57336	0.96376	0.0172919	0	1	0.656403	0.885306	2	124730992	125741528
oily-fish-intake	cholelithiasis	0.131617	-0.57252	0.94212	0.0173232	0	0.98085	0.657126	0.885306	3	73606613	74383137
oily-fish-intake	cholelithiasis	0.105726	-0.448	0.696	0.0111779	0	0.53839	0.661922	0.885306	5	33971057	35157146
oily-fish-intake	cholelithiasis	0.158988	-0.71684	1	0.025277	0	1	0.660889	0.885306	8	90364150	91457962
oily-fish-intake	cholelithiasis	-0.135302	-0.95519	0.57115	0.0183065	0	1	0.655118	0.885306	10	19421515	19965624
oily-fish-intake	cholelithiasis	-0.0672779	-0.3867	0.24117	0.00452631	0	0.15561	0.659202	0.885306	12	124843769	126079935
oily-fish-intake	cholelithiasis	0.0940971	-0.3639	0.59531	0.00885426	0	0.36911	0.66196	0.885306	13	42950158	43931931
oily-fish-intake	cholelithiasis	-0.0961622	-0.60239	0.37762	0.00924717	0	0.38483	0.66228	0.885306	14	61652817	62717985
oily-fish-intake	cholelithiasis	0.0789155	-0.29465	0.46218	0.00622765	0	0.21924	0.657697	0.885306	15	46022643	46884071
oily-fish-intake	cholelithiasis	-0.123644	-0.91508	0.5257	0.0152879	0	0.96087	0.66442	0.886085	2	110097869	112644828
oily-fish-intake	cholelithiasis	-0.113374	-0.79551	0.48554	0.0128536	0	0.71847	0.667483	0.886898	2	224938732	226242842
oily-fish-intake	cholelithiasis	0.139817	-0.63111	1	0.0195489	0	1	0.666471	0.886898	5	80448226	81710194
oily-fish-intake	cholelithiasis	-0.128499	-0.93606	0.54686	0.016512	0	0.9865	0.666815	0.886898	12	6948955	8123317
oily-fish-intake	cholelithiasis	0.0846037	-0.31814	0.51699	0.00715779	0	0.2793	0.666899	0.886898	12	75563969	76524573
oily-fish-intake	cholelithiasis	0.132955	-0.61478	1	0.0176771	0	1	0.66671	0.886898	12	105079101	106153787
oily-fish-intake	cholelithiasis	-0.057626	-0.3333	0.21558	0.00332075	0	0.11713	0.670097	0.888852	19	17750519	18504867
oily-fish-intake	cholelithiasis	0.12442	-0.54216	0.93073	0.0154803	0	1	0.670565	0.889017	6	144791456	145778282
oily-fish-intake	cholelithiasis	0.144313	-0.66825	1	0.0208262	0	1	0.672114	0.889542	20	46486133	47203836
oily-fish-intake	cholelithiasis	0.0861525	-0.34963	0.55002	0.00742226	0	0.31979	0.676365	0.893024	1	220073133	220978151
oily-fish-intake	cholelithiasis	-0.103762	-0.70911	0.43719	0.0107666	0	0.55539	0.675793	0.893024	16	86748868	87669168
oily-fish-intake	cholelithiasis	0.0920239	-0.3867	0.61135	0.00846839	0	0.40577	0.677235	0.893561	5	87943483	89584466
oily-fish-intake	cholelithiasis	0.15846	-0.82949	1	0.0251097	0	1	0.678983	0.894644	1	111134063	112489248
oily-fish-intake	cholelithiasis	0.0828183	-0.34113	0.53039	0.00685888	0	0.29835	0.680428	0.895282	8	70004666	70872088
oily-fish-intake	cholelithiasis	0.0997474	-0.4239	0.67881	0.00994954	0	0.48865	0.68073	0.895282	11	131424362	132584401
oily-fish-intake	cholelithiasis	-0.102709	-0.72898	0.43607	0.010549	0	0.58737	0.681819	0.896232	2	207726595	208674588
oily-fish-intake	cholelithiasis	0.0802189	-0.34831	0.55016	0.00643508	0	0.32925	0.68271	0.896232	6	104951345	106053915
oily-fish-intake	cholelithiasis	-0.12571	-1	0.59606	0.0158029	0	1	0.686691	0.898661	2	108417774	110097868
oily-fish-intake	cholelithiasis	0.131262	-0.69743	1	0.0172298	0	1	0.687116	0.898913	8	128073655	129291118
oily-fish-intake	cholelithiasis	0.118368	-0.56051	0.88217	0.0140109	0	0.85972	0.687517	0.899132	3	190591294	191229357
oily-fish-intake	cholelithiasis	-0.0756383	-0.52521	0.33707	0.00572115	0	0.30575	0.688221	0.899303	12	120567741	121817509
oily-fish-intake	cholelithiasis	-0.115401	-0.88439	0.52801	0.0133174	0	0.85697	0.68892	0.899443	11	56623495	57675986
oily-fish-intake	cholelithiasis	0.0845196	-0.35505	0.57722	0.00714357	0	0.35726	0.690239	0.899827	11	133521643	134351064
oily-fish-intake	cholelithiasis	0.129754	-0.64188	1	0.0168361	0	1	0.690401	0.899827	16	64207177	65072403
oily-fish-intake	cholelithiasis	0.137311	-0.72858	1	0.0188543	0	1	0.692973	0.902083	4	22835186	23858350
oily-fish-intake	cholelithiasis	0.0830241	-0.35644	0.54942	0.006893	0	0.3136	0.693514	0.902083	12	61737954	63055936
oily-fish-intake	cholelithiasis	0.0964196	-0.44324	0.6939	0.00929674	0	0.52618	0.694916	0.902993	7	76451929	77663964
oily-fish-intake	cholelithiasis	0.116253	-0.55977	0.93612	0.0135148	0	0.95577	0.694692	0.902993	18	64253144	65294195
oily-fish-intake	cholelithiasis	0.100243	-0.48237	0.75315	0.0100487	0	0.62122	0.698312	0.90345	1	10753428	11709173
oily-fish-intake	cholelithiasis	-0.0806711	-0.53697	0.36864	0.00650782	0	0.31918	0.698959	0.903984	2	235625790	236276287
oily-fish-intake	cholelithiasis	0.0922358	-0.44201	0.66087	0.00850745	0	0.46252	0.701302	0.904971	2	240325601	241113279
oily-fish-intake	cholelithiasis	0.137976	-0.74521	1	0.0190375	0	1	0.70121	0.904971	13	32986687	34722391
oily-fish-intake	cholelithiasis	-0.160248	-1	0.99728	0.0256795	0	1	0.701077	0.904971	18	10719	848350
oily-fish-intake	cholelithiasis	0.0662816	-0.28561	0.4367	0.00439325	0	0.20204	0.702235	0.904971	18	21622717	22746153
oily-fish-intake	cholelithiasis	-0.0863619	-0.61635	0.41209	0.00745839	0	0.40435	0.703069	0.904971	19	57959953	59118811
oily-fish-intake	cholelithiasis	0.0997771	-0.49898	0.76383	0.00995546	0	0.62556	0.70355	0.905067	3	11226368	11997658
oily-fish-intake	cholelithiasis	-0.0785287	-0.54421	0.36688	0.00616676	0	0.32425	0.70758	0.90783	1	29188427	30405182
oily-fish-intake	cholelithiasis	0.0889313	-0.4243	0.65911	0.00790878	0	0.4609	0.708772	0.908757	12	25058715	25990813
oily-fish-intake	cholelithiasis	-0.0811415	-0.57186	0.40101	0.00658394	0	0.35526	0.711655	0.91124	19	16079007	17045963
oily-fish-intake	cholelithiasis	0.0924715	-0.47279	0.73135	0.00855098	0	0.59409	0.714579	0.912561	18	11872227	12735558
oily-fish-intake	cholelithiasis	-0.0966817	-0.77497	0.51157	0.00934735	0	0.67484	0.716037	0.913623	6	51826424	52598879
oily-fish-intake	cholelithiasis	-0.0641546	-0.44084	0.30184	0.00411582	0	0.20714	0.717544	0.913927	20	33890061	35990261
oily-fish-intake	cholelithiasis	0.0727462	-0.35798	0.53748	0.00529201	0	0.3061	0.71908	0.914374	1	232954943	233639473
oily-fish-intake	cholelithiasis	-0.0922369	-0.7328	0.4941	0.00850764	0	0.62715	0.719931	0.914853	17	2699136	3430440
oily-fish-intake	cholelithiasis	0.109979	-0.61924	0.94918	0.0120954	0	1	0.720537	0.91502	15	99925973	100742117
oily-fish-intake	cholelithiasis	-0.0959441	-0.78502	0.50769	0.00920527	0	0.71391	0.720992	0.915297	2	237194298	238185482
oily-fish-intake	cholelithiasis	0.111152	-0.613	1	0.0123548	0	1	0.722349	0.915575	11	19780785	20686336
oily-fish-intake	cholelithiasis	0.108614	-0.62069	0.98099	0.011797	0	1	0.723339	0.916352	8	1628040	2070902
oily-fish-intake	cholelithiasis	-0.0973905	-0.82436	0.53178	0.0094849	0	0.77844	0.724549	0.917258	10	121874446	122803506
oily-fish-intake	cholelithiasis	0.0569252	-0.27615	0.41416	0.00324048	0	0.18275	0.730014	0.919102	1	199263390	200134005
oily-fish-intake	cholelithiasis	-0.0902883	-0.75505	0.48619	0.00815198	0	0.63191	0.73066	0.919102	1	242417924	243048003
oily-fish-intake	cholelithiasis	-0.0784271	-0.61544	0.4161	0.00615081	0	0.41033	0.730284	0.919102	2	196446300	198140350
oily-fish-intake	cholelithiasis	-0.0589079	-0.42547	0.29001	0.00347014	0	0.1934	0.728623	0.919102	11	15126768	16383386
oily-fish-intake	cholelithiasis	-0.111662	-1	0.67067	0.0124684	0	1	0.729526	0.919102	11	79802287	80726012
oily-fish-intake	cholelithiasis	-0.0695329	-0.48798	0.34843	0.00483482	0	0.25536	0.731048	0.91929	6	32682214	32897998
oily-fish-intake	cholelithiasis	0.132293	-0.87797	1	0.0175015	0	1	0.735018	0.921686	20	38427595	40272390
oily-fish-intake	cholelithiasis	-0.0714447	-0.54274	0.37732	0.00510435	0	0.31263	0.736504	0.923142	2	7108209	7966709
oily-fish-intake	cholelithiasis	0.0840058	-0.50013	0.72126	0.00705697	0	0.63527	0.746247	0.924024	1	145803849	147083835
oily-fish-intake	cholelithiasis	-0.079921	-0.67573	0.48533	0.00638737	0	0.55151	0.750847	0.924024	2	25895395	26894102
oily-fish-intake	cholelithiasis	-0.0966966	-0.95369	0.6373	0.00935023	0	1	0.752173	0.924024	3	15150877	16084005
oily-fish-intake	cholelithiasis	0.110171	-0.70796	1	0.0121377	0	1	0.743229	0.924024	5	28315654	29593755
oily-fish-intake	cholelithiasis	0.0836411	-0.51523	0.74836	0.00699584	0	0.63443	0.751157	0.924024	8	25859278	26679135
oily-fish-intake	cholelithiasis	0.0925719	-0.56912	0.81766	0.00856956	0	0.81339	0.748546	0.924024	8	135313674	136220342
oily-fish-intake	cholelithiasis	-0.0538024	-0.40086	0.28362	0.0028947	0	0.17583	0.744912	0.924024	13	58245844	59751795
oily-fish-intake	cholelithiasis	0.117277	-0.84434	1	0.013754	0	1	0.746419	0.924024	14	23985937	24906056
oily-fish-intake	cholelithiasis	0.109414	-0.7733	1	0.0119715	0	1	0.752687	0.924024	17	51110386	52102649
oily-fish-intake	cholelithiasis	0.0807838	-0.43669	0.65986	0.00652602	0	0.49208	0.738353	0.924024	17	65582328	66757556
oily-fish-intake	cholelithiasis	0.0494147	-0.26906	0.39703	0.00244181	0	0.16997	0.757328	0.927252	18	53762997	54957867
oily-fish-intake	cholelithiasis	0.0791736	-0.52092	0.74122	0.00626845	0	0.63932	0.759642	0.928024	16	12793150	13893407
oily-fish-intake	cholelithiasis	-0.09873	-1	0.70854	0.00974762	0	1	0.760442	0.928413	11	80726013	81658298
oily-fish-intake	cholelithiasis	0.080704	-0.53947	0.76806	0.00651313	0	0.71746	0.763326	0.930168	20	16661517	17359290
oily-fish-intake	cholelithiasis	-0.0975121	-1	0.69344	0.0095086	0	1	0.764358	0.930555	7	42494807	43448815
oily-fish-intake	cholelithiasis	0.0988678	-0.70746	1	0.00977484	0	1	0.764367	0.930555	15	96864279	98025684
oily-fish-intake	cholelithiasis	0.0442882	-0.25774	0.35743	0.00196144	0	0.13797	0.766407	0.931862	3	171134850	172004760
oily-fish-intake	cholelithiasis	0.0699808	-0.4573	0.64203	0.00489731	0	0.46211	0.771217	0.93345	5	2106886	2960068
oily-fish-intake	cholelithiasis	-0.107985	-1	0.89422	0.0116607	0	1	0.770809	0.93345	7	123859747	125389586
oily-fish-intake	cholelithiasis	0.111777	-0.87415	1	0.012494	0	1	0.769821	0.93345	9	20483881	21674032
oily-fish-intake	cholelithiasis	-0.0921157	-0.99496	0.72622	0.00848531	0	1	0.774613	0.934096	10	69904171	71050504
oily-fish-intake	cholelithiasis	-0.0659357	-0.58716	0.42948	0.00434752	0	0.38171	0.773953	0.934096	15	46884072	47693316
oily-fish-intake	cholelithiasis	0.0581906	-0.37812	0.5238	0.00338614	0	0.30023	0.774978	0.934096	19	6455429	7249359
oily-fish-intake	cholelithiasis	-0.042567	-0.35343	0.26397	0.00181195	0	0.13541	0.77803	0.934583	10	99367801	100337830
oily-fish-intake	cholelithiasis	0.0662058	-0.46661	0.6471	0.0043832	0	0.48654	0.777871	0.934583	10	108725998	109579149
oily-fish-intake	cholelithiasis	-0.051748	-0.45706	0.34005	0.00267785	0	0.23458	0.778138	0.934583	17	25872111	27344401
oily-fish-intake	cholelithiasis	-0.0802734	-0.84404	0.60722	0.00644382	0	0.93078	0.778901	0.934681	1	110224231	111134062
oily-fish-intake	cholelithiasis	-0.0682273	-0.66422	0.47878	0.00465496	0	0.5121	0.782639	0.935736	6	56200986	57316157
oily-fish-intake	cholelithiasis	0.0899295	-0.69333	1	0.00808732	0	1	0.7838	0.935736	7	116835337	118342090
oily-fish-intake	cholelithiasis	-0.056489	-0.54129	0.39652	0.003191	0	0.34299	0.783114	0.935736	9	126092932	127184582
oily-fish-intake	cholelithiasis	-0.104848	-1	0.91288	0.010993	0	1	0.783473	0.935736	12	77800464	79315178
oily-fish-intake	cholelithiasis	-0.0939363	-1	0.77391	0.00882403	0	1	0.784631	0.935736	18	76231686	77148137
oily-fish-intake	cholelithiasis	-0.0553951	-0.49461	0.37908	0.00306862	0	0.27952	0.785197	0.935984	7	6716906	7167610
oily-fish-intake	cholelithiasis	0.0529848	-0.3516	0.47566	0.00280739	0	0.25302	0.785324	0.935984	10	6234719	6897037
oily-fish-intake	cholelithiasis	-0.0687125	-0.66522	0.49635	0.00472141	0	0.51671	0.78603	0.936153	5	11850851	12867189
oily-fish-intake	cholelithiasis	-0.07874	-0.83178	0.62856	0.00619999	0	0.85277	0.786913	0.936153	7	110479480	111795299
oily-fish-intake	cholelithiasis	0.0762082	-0.5812	0.81279	0.00580769	0	0.79356	0.786919	0.936153	9	7388203	8262303
oily-fish-intake	cholelithiasis	-0.0815034	-0.87478	0.63283	0.00664281	0	0.93262	0.787526	0.936153	12	81843891	82576129
oily-fish-intake	cholelithiasis	-0.102262	-1	0.96017	0.0104575	0	1	0.790358	0.936264	2	20064518	21084898
oily-fish-intake	cholelithiasis	-0.0673138	-0.7243	0.53702	0.00453114	0	0.68467	0.790413	0.936264	3	158460059	159478751
oily-fish-intake	cholelithiasis	0.0859412	-0.71953	1	0.00738589	0	1	0.791889	0.937291	19	55714086	56411086
oily-fish-intake	cholelithiasis	0.0855371	-0.70055	1	0.00731659	0	1	0.792675	0.937505	1	177746473	178915113
oily-fish-intake	cholelithiasis	0.0586215	-0.42844	0.57647	0.00343648	0	0.37423	0.795772	0.937758	1	15755231	16732168
oily-fish-intake	cholelithiasis	-0.0649989	-0.69113	0.50787	0.00422485	0	0.5578	0.793716	0.937758	4	13127577	14395886
oily-fish-intake	cholelithiasis	0.0761795	-0.65354	0.90373	0.00580332	0	1	0.797832	0.937758	5	123191942	124109485
oily-fish-intake	cholelithiasis	0.0467849	-0.31933	0.44327	0.00218883	0	0.21816	0.793926	0.937758	11	7915072	9080939
oily-fish-intake	cholelithiasis	0.0606517	-0.47633	0.64893	0.00367863	0	0.50678	0.796944	0.937758	22	29457602	30962255
oily-fish-intake	cholelithiasis	0.0586834	-0.46266	0.63527	0.00344374	0	0.4536	0.803192	0.938326	5	157191082	158484775
oily-fish-intake	cholelithiasis	-0.0500574	-0.50019	0.39185	0.00250575	0	0.28402	0.805319	0.939782	2	241113280	241910366
oily-fish-intake	cholelithiasis	-0.0742524	-0.88795	0.67022	0.00551343	0	1	0.80486	0.939782	18	74471746	75240760
oily-fish-intake	cholelithiasis	-0.0480795	-0.48003	0.37402	0.00231163	0	0.26308	0.80696	0.940559	1	234365797	235097113
oily-fish-intake	cholelithiasis	0.0694961	-0.61028	0.82705	0.0048297	0	0.84852	0.808091	0.941593	14	85562937	86653343
oily-fish-intake	cholelithiasis	0.0389411	-0.31121	0.4014	0.00151641	0	0.17988	0.815917	0.945572	4	149998529	151014322
oily-fish-intake	cholelithiasis	-0.0709157	-0.91192	0.67363	0.00502904	0	1	0.81684	0.946073	19	762047	1515920
oily-fish-intake	cholelithiasis	-0.0829196	-1	0.88679	0.00687566	0	1	0.818575	0.946918	11	4946052	5533057
oily-fish-intake	cholelithiasis	0.0465506	-0.37583	0.49701	0.00216696	0	0.28139	0.818797	0.946918	15	90632719	91593623
oily-fish-intake	cholelithiasis	-0.0639825	-0.78187	0.59121	0.00409375	0	0.71911	0.819581	0.947541	13	40091624	41003943
oily-fish-intake	cholelithiasis	0.0579139	-0.51881	0.68205	0.00335402	0	0.54278	0.821244	0.948895	16	87669169	88387228
oily-fish-intake	cholelithiasis	0.0689966	-0.68495	0.86896	0.00476053	0	1	0.822484	0.949759	3	88375764	89612939
oily-fish-intake	cholelithiasis	0.103303	-1	1	0.0106715	0	1	0.823485	0.950346	1	68633861	69438909
oily-fish-intake	cholelithiasis	0.0771865	-0.81699	1	0.00595776	0	1	0.823824	0.950452	18	14439252	15220934
oily-fish-intake	cholelithiasis	-0.0418627	-0.44881	0.34858	0.00175249	0	0.22719	0.82489	0.950829	6	23939307	24950379
oily-fish-intake	cholelithiasis	-0.0572894	-0.72774	0.58033	0.00328208	0	0.69205	0.827962	0.951102	2	77372831	78080057
oily-fish-intake	cholelithiasis	-0.0488235	-0.57058	0.44325	0.00238373	0	0.37127	0.828075	0.951102	6	156762741	158220143
oily-fish-intake	cholelithiasis	0.064115	-0.64688	0.8579	0.00411073	0	0.95037	0.827439	0.951102	17	34474612	36116884
oily-fish-intake	cholelithiasis	-0.0461946	-0.50592	0.39223	0.00213394	0	0.29038	0.826323	0.951102	20	30569660	32484506
oily-fish-intake	cholelithiasis	0.0296052	-0.24473	0.31544	0.000876471	0	0.11111	0.830114	0.951732	9	15839404	16658377
oily-fish-intake	cholelithiasis	-0.0817108	-1	1	0.00667666	0	1	0.833428	0.95249	5	74245355	75239302
oily-fish-intake	cholelithiasis	-0.0664837	-0.95835	0.73182	0.00442009	0	1	0.83533	0.95249	6	150635316	151629954
oily-fish-intake	cholelithiasis	0.0882571	-1	1	0.00778932	0	1	0.834549	0.95249	19	30375793	31763008
oily-fish-intake	cholelithiasis	-0.0421212	-0.49702	0.41015	0.00177419	0	0.29398	0.837376	0.95302	2	71385814	72160302
oily-fish-intake	cholelithiasis	0.0641804	-0.72513	0.95155	0.00411912	0	1	0.838858	0.95302	5	155459557	156345451
oily-fish-intake	cholelithiasis	0.0584146	-0.65149	0.80176	0.00341227	0	0.86657	0.841171	0.95302	8	101448440	102548680
oily-fish-intake	cholelithiasis	-0.0544548	-0.71174	0.56951	0.00296533	0	0.65174	0.839564	0.95302	13	106313848	107037864
oily-fish-intake	cholelithiasis	0.0312241	-0.29365	0.36235	0.000974945	0	0.14994	0.837733	0.95302	19	46765061	47752727
oily-fish-intake	cholelithiasis	0.0335797	-0.31759	0.39662	0.0011276	0	0.18228	0.843238	0.953291	2	221445192	222327713
oily-fish-intake	cholelithiasis	0.0449775	-0.46597	0.55913	0.00202298	0	0.37953	0.844333	0.953291	4	39820062	40590541
oily-fish-intake	cholelithiasis	-0.0452591	-0.5691	0.45754	0.00204839	0	0.38443	0.843966	0.953291	6	16566883	17391994
oily-fish-intake	cholelithiasis	0.0633168	-0.72854	0.96901	0.00400902	0	1	0.843107	0.953291	9	140097760	141146682
oily-fish-intake	cholelithiasis	-0.054084	-0.75069	0.5863	0.00292508	0	0.68084	0.843685	0.953291	22	27192924	27952441
oily-fish-intake	cholelithiasis	0.0587942	-0.66409	0.8836	0.00345675	0	1	0.846231	0.954216	14	21982655	22760700
oily-fish-intake	cholelithiasis	0.0439934	-0.45025	0.55801	0.00193542	0	0.36067	0.846378	0.954216	22	23143365	23950732
oily-fish-intake	cholelithiasis	-0.0517155	-0.70386	0.59162	0.0026745	0	0.62532	0.848484	0.954359	3	17182495	19030988
oily-fish-intake	cholelithiasis	-0.0734588	-1	0.97404	0.00539619	0	1	0.847893	0.954359	6	123854858	125365054
oily-fish-intake	cholelithiasis	0.0228162	-0.20901	0.2619	0.000520579	0	0.0785	0.847379	0.954359	8	59555978	60476248
oily-fish-intake	cholelithiasis	0.051082	-0.56235	0.71307	0.00260937	0	0.6233	0.848204	0.954359	12	21572253	22928055
oily-fish-intake	cholelithiasis	-0.0780715	-1	1	0.00609517	0	1	0.851729	0.955575	4	53879572	54659778
oily-fish-intake	cholelithiasis	0.0533982	-0.62186	0.80487	0.00285136	0	0.79264	0.851743	0.955575	6	129850179	130550137
oily-fish-intake	cholelithiasis	0.043054	-0.49478	0.58599	0.00185365	0	0.45809	0.850892	0.955575	14	99474534	100786189
oily-fish-intake	cholelithiasis	-0.0570912	-0.89682	0.70563	0.00325941	0	1	0.854086	0.957033	7	15064	617319
oily-fish-intake	cholelithiasis	-0.0400906	-0.54328	0.43599	0.00160725	0	0.3646	0.85466	0.95712	4	148462209	149998528
oily-fish-intake	cholelithiasis	-0.0779412	-1	1	0.00607483	0	1	0.85493	0.957144	5	113121556	113998532
oily-fish-intake	cholelithiasis	-0.0204878	-0.28536	0.2234	0.000419748	0	0.09302	0.856966	0.958204	2	44104111	45189468
oily-fish-intake	cholelithiasis	-0.0545477	-0.89652	0.7021	0.00297546	0	1	0.85916	0.95882	14	44623274	45817082
oily-fish-intake	cholelithiasis	0.0359729	-0.39914	0.47771	0.00129405	0	0.26281	0.860048	0.958848	22	40378784	41722787
oily-fish-intake	cholelithiasis	0.0331888	-0.36356	0.44868	0.0011015	0	0.22743	0.861377	0.959628	9	28067455	28766060
oily-fish-intake	cholelithiasis	0.0347183	-0.37957	0.46038	0.00120536	0	0.24485	0.861793	0.959814	14	69794543	71140426
oily-fish-intake	cholelithiasis	-0.0374534	-0.52447	0.44059	0.00140276	0	0.33367	0.862592	0.959873	6	112342874	113705003
oily-fish-intake	cholelithiasis	-0.0531301	-0.85053	0.70614	0.00282281	0	0.96582	0.864678	0.960291	2	10611655	11230349
oily-fish-intake	cholelithiasis	-0.0734099	-1	1	0.00538902	0	1	0.864632	0.960291	8	111207350	112601513
oily-fish-intake	cholelithiasis	0.0378683	-0.49962	0.60372	0.00143401	0	0.46192	0.872666	0.963303	5	52139774	52837225
oily-fish-intake	cholelithiasis	-0.051542	-0.93953	0.77686	0.00265658	0	1	0.874298	0.96357	3	45844192	47588461
oily-fish-intake	cholelithiasis	-0.0524231	-1	0.82011	0.00274818	0	1	0.878813	0.96357	5	67096192	68006993
oily-fish-intake	cholelithiasis	-0.0461776	-0.84874	0.69056	0.00213237	0	0.91242	0.878944	0.96357	10	1329233	1872960
oily-fish-intake	cholelithiasis	-0.0400519	-0.67312	0.55738	0.00160415	0	0.63623	0.876502	0.96357	11	58452709	59256232
oily-fish-intake	cholelithiasis	0.0390409	-0.54719	0.66011	0.00152419	0	0.58604	0.877573	0.96357	13	49381728	50419896
oily-fish-intake	cholelithiasis	-0.0362531	-0.60541	0.52661	0.00131429	0	0.49367	0.880746	0.96365	2	54688235	55663336
oily-fish-intake	cholelithiasis	-0.0413786	-0.73658	0.62364	0.00171219	0	0.70601	0.882853	0.96365	6	138825722	139716713
oily-fish-intake	cholelithiasis	0.0326453	-0.5144	0.59918	0.00106572	0	0.47854	0.887891	0.96365	7	83953010	85356715
oily-fish-intake	cholelithiasis	0.0378684	-0.54767	0.65131	0.00143401	0	0.53924	0.881206	0.96365	11	61717118	62800368
oily-fish-intake	cholelithiasis	-0.0436191	-0.78493	0.71401	0.00190263	0	0.85716	0.883264	0.96365	14	54359599	55292832
oily-fish-intake	cholelithiasis	0.0475959	-0.81988	0.94674	0.00226537	0	1	0.88474	0.96365	17	48722591	49909298
oily-fish-intake	cholelithiasis	-0.0364662	-0.6369	0.52563	0.00132979	0	0.50784	0.885054	0.96365	20	14203756	15238519
oily-fish-intake	cholelithiasis	-0.0385581	-0.77324	0.63976	0.00148673	0	0.82156	0.891691	0.965272	5	142532957	143605908
oily-fish-intake	cholelithiasis	0.0497956	-0.98505	1	0.0024796	0	1	0.89222	0.96555	19	14891101	15650185
oily-fish-intake	cholelithiasis	0.0366889	-0.59621	0.71915	0.00134607	0	0.67501	0.892886	0.965999	7	13676748	15013694
oily-fish-intake	cholelithiasis	0.0251827	-0.40794	0.49319	0.000634168	0	0.32777	0.893436	0.966324	2	234115093	234945577
oily-fish-intake	cholelithiasis	0.029847	-0.48376	0.5456	0.000890841	0	0.39757	0.894764	0.966802	9	32253284	33194892
oily-fish-intake	cholelithiasis	-0.0290088	-0.53506	0.46309	0.000841508	0	0.34387	0.895521	0.966819	6	128763381	129850178
oily-fish-intake	cholelithiasis	-0.0291257	-0.5444	0.4668	0.000848308	0	0.37913	0.896844	0.966819	15	79292537	79998206
oily-fish-intake	cholelithiasis	-0.0351519	-0.71523	0.63603	0.00123565	0	0.67353	0.898808	0.967793	2	217566012	218396258
oily-fish-intake	cholelithiasis	0.0277702	-0.47344	0.55442	0.000771182	0	0.40665	0.899994	0.968259	9	129617772	130902727
oily-fish-intake	cholelithiasis	0.0252781	-0.43052	0.49773	0.000638982	0	0.31837	0.900561	0.968329	10	50145674	51724039
oily-fish-intake	cholelithiasis	-0.0234435	-0.48863	0.43464	0.000549599	0	0.32682	0.90417	0.970317	4	152162099	153520883
oily-fish-intake	cholelithiasis	0.0285004	-0.51754	0.60426	0.00081227	0	0.49264	0.905502	0.970492	22	30962256	31904549
oily-fish-intake	cholelithiasis	-0.020908	-0.42692	0.37172	0.000437143	0	0.2251	0.907938	0.971482	2	37603361	38887393
oily-fish-intake	cholelithiasis	-0.0257452	-0.53569	0.47925	0.000662816	0	0.37217	0.910197	0.971482	4	29758400	30455555
oily-fish-intake	cholelithiasis	0.0251794	-0.44977	0.49514	0.000634	0	0.30346	0.909911	0.971482	6	32539568	32586784
oily-fish-intake	cholelithiasis	-0.0286301	-0.66387	0.57994	0.000819681	0	0.57511	0.910292	0.971482	9	8262304	9170120
oily-fish-intake	cholelithiasis	-0.0327155	-0.78167	0.69548	0.0010703	0	0.83858	0.911244	0.972229	3	23426045	24270189
oily-fish-intake	cholelithiasis	0.0195567	-0.34092	0.39291	0.000382464	0	0.18473	0.911881	0.972441	19	33785836	34633274
oily-fish-intake	cholelithiasis	-0.0340715	-0.83394	0.74472	0.00116087	0	0.99314	0.911947	0.972441	22	26166935	27192923
oily-fish-intake	cholelithiasis	0.0280054	-0.59614	0.67552	0.0007843	0	0.59828	0.915515	0.972653	2	210842458	212520453
oily-fish-intake	cholelithiasis	0.0173616	-0.34079	0.39233	0.000301425	0	0.1886	0.918766	0.974326	12	116197676	117091843
oily-fish-intake	cholelithiasis	-0.021619	-0.50213	0.45786	0.000467382	0	0.32669	0.920007	0.974839	19	2253175	3085446
oily-fish-intake	cholelithiasis	-0.0320096	-0.9438	0.89417	0.00102461	0	1	0.92535	0.976519	13	19648629	20491181
oily-fish-intake	cholelithiasis	0.0215086	-0.4897	0.57133	0.000462621	0	0.39347	0.92718	0.977072	12	16136743	17374895
oily-fish-intake	cholelithiasis	-0.0190565	-0.4821	0.43135	0.00036315	0	0.29193	0.928832	0.977778	8	121554391	122622804
oily-fish-intake	cholelithiasis	0.0198363	-0.5615	0.63009	0.000393477	0	0.58341	0.93506	0.977778	10	131694739	132576793
oily-fish-intake	cholelithiasis	-0.0150178	-0.37209	0.3539	0.000225534	0	0.1732	0.930959	0.977778	13	100470869	101573736
oily-fish-intake	cholelithiasis	-0.0156542	-0.43796	0.40225	0.000245053	0	0.27696	0.932086	0.977778	16	11022543	11916631
oily-fish-intake	cholelithiasis	0.0306909	-0.91717	1	0.000941931	0	1	0.930421	0.977778	16	73140782	74135275
oily-fish-intake	cholelithiasis	0.0251975	-0.68866	0.75436	0.000634914	0	0.80908	0.929543	0.977778	17	36116885	37361178
oily-fish-intake	cholelithiasis	0.0305893	-0.99555	1	0.000935705	0	1	0.933633	0.977778	17	38880482	40233545
oily-fish-intake	cholelithiasis	-0.014911	-0.40738	0.38145	0.000222339	0	0.2028	0.93665	0.977969	17	40233546	42348003
oily-fish-intake	cholelithiasis	-0.0209159	-0.67914	0.61547	0.000437474	0	0.62893	0.938803	0.979195	5	86493764	87943482
oily-fish-intake	cholelithiasis	-0.0173718	-0.5288	0.49189	0.000301781	0	0.37587	0.939373	0.979487	5	73314062	74245354
oily-fish-intake	cholelithiasis	-0.0239143	-0.88472	0.79889	0.000571891	0	1	0.939926	0.979736	14	36422078	37282012
oily-fish-intake	cholelithiasis	0.0117255	-0.39826	0.42321	0.000137487	0	0.22639	0.952152	0.984826	9	111368108	112076381
oily-fish-intake	cholelithiasis	-0.0221438	-0.98084	0.97688	0.000490349	0	1	0.950104	0.984826	12	31067299	31797152
oily-fish-intake	cholelithiasis	0.0104666	-0.36978	0.39565	0.000109549	0	0.19626	0.954642	0.985552	6	37570052	38688720
oily-fish-intake	cholelithiasis	0.0171355	-0.81811	0.84138	0.000293624	0	1	0.956533	0.985862	15	73375719	74458113
oily-fish-intake	cholelithiasis	-0.0147477	-0.73726	0.66222	0.000217494	0	0.77285	0.95804	0.985894	10	127997709	129134738
oily-fish-intake	cholelithiasis	0.0112523	-0.45376	0.49326	0.000126613	0	0.3093	0.957742	0.985894	16	9104470	9754796
oily-fish-intake	cholelithiasis	0.0108385	-0.5213	0.56043	0.000117473	0	0.42901	0.96227	0.987221	8	10478852	11466761
oily-fish-intake	cholelithiasis	0.0125502	-0.693	0.71244	0.000157506	0	0.78939	0.965225	0.987994	19	28555846	29389090
oily-fish-intake	cholelithiasis	-0.0104328	-0.62792	0.59833	0.000108844	0	0.56334	0.968553	0.988095	11	84613230	85869059
oily-fish-intake	cholelithiasis	-0.0131905	-0.95597	0.95797	0.00017399	0	1	0.969238	0.988095	12	55416803	56987105
oily-fish-intake	cholelithiasis	0.00624203	-0.38504	0.41228	3.9e-05	0	0.2169	0.972738	0.989282	19	35649344	36638122
oily-fish-intake	cholelithiasis	0.00971432	-0.75056	0.79313	9.44e-05	0	0.96295	0.974551	0.989947	17	49909299	51110385
oily-fish-intake	cholelithiasis	-0.00886896	-0.73537	0.73999	7.87e-05	0	0.84795	0.975809	0.990127	6	40778402	42103738
oily-fish-intake	cholelithiasis	-0.0108797	-1	1	0.000118369	0	1	0.975994	0.990127	7	137657460	138755107
oily-fish-intake	cholelithiasis	0.00672445	-0.6145	0.61393	4.52e-05	0	0.55913	0.979254	0.990291	8	64215359	66018204
oily-fish-intake	cholelithiasis	0.00562877	-0.45101	0.4792	3.17e-05	0	0.32166	0.97823	0.990291	12	79315179	80952472
oily-fish-intake	cholelithiasis	-0.00489077	-0.38217	0.37137	2.39e-05	0	0.19496	0.978338	0.990291	17	6305079	7264458
oily-fish-intake	cholelithiasis	0.00788252	-0.81277	0.84282	6.21e-05	0	1	0.980236	0.991025	3	181424324	183203155
oily-fish-intake	cholelithiasis	0.00648033	-0.67455	0.69439	4.2e-05	0	0.80367	0.981012	0.991549	6	85038135	85837203
oily-fish-intake	cholelithiasis	0.00692176	-0.84172	0.88225	4.79e-05	0	1	0.983242	0.99208	2	173287858	174118389
oily-fish-intake	cholelithiasis	-0.00552686	-0.69879	0.66268	3.05e-05	0	0.71613	0.984111	0.992083	1	247531113	248341594
oily-fish-intake	cholelithiasis	-0.0044509	-0.57659	0.55158	1.98e-05	0	0.45284	0.985304	0.992365	21	19479025	20407307
oily-fish-intake	cholelithiasis	0.00441303	-0.79575	0.80959	1.95e-05	0	1	0.988766	0.993635	16	31384211	32847928
oily-fish-intake	cholelithiasis	-0.00228202	-0.42547	0.42916	5.21e-06	0	0.24819	0.990603	0.994728	18	20009697	21622716
oily-fish-intake	cholelithiasis	NA	NA	NA	NA	NA	NA	NA	NA	1	113418038	114664387
oily-fish-intake	cholelithiasis	NA	NA	NA	NA	NA	NA	NA	NA	3	138693847	139831267
oily-fish-intake	cholelithiasis	NA	NA	NA	NA	NA	NA	NA	NA	17	8554764	9619356
oily-fish-intake	cholelithiasis	NA	NA	NA	NA	NA	NA	NA	NA	20	49236419	50653620

## Sheet: Table S4
Supplementary Table S4.The result of local genetic correlation analysis(cholelithiasis vs raw vegetable intake)
phen1	phen2	log2FoldChange	rho.lower	rho.upper	r2	r2.lower	r2.upper	p	padj	CHR	START	STOP
raw-vegetable-intake	cholelithiasis	-1	-1	-0.5848	1	0.34199	1	8.72e-07	0.0021	6	24950380	25684629
raw-vegetable-intake	cholelithiasis	-0.99946	-1	-0.53775	0.998917	0.28917	1	7.55e-05	0.018193	2	55663337	56394698
raw-vegetable-intake	cholelithiasis	0.883256	0.46745	1	0.780141	0.21851	1	9.33e-05	0.020956	1	198000000	199000000
raw-vegetable-intake	cholelithiasis	-0.52412	-0.85387	-0.25941	0.274703	0.06729	0.72909	0.000257	0.034204	2	26894103	28819510
raw-vegetable-intake	cholelithiasis	-0.74445	-1	-0.36863	0.554205	0.13589	1	0.000286	0.034204	13	109000000	110000000
raw-vegetable-intake	cholelithiasis	1	0.47338	1	1	0.22409	1	0.000279	0.034204	16	86058598	86748867
raw-vegetable-intake	cholelithiasis	-0.76388	-1	-0.41978	0.583511	0.17622	1	0.000363	0.034747	6	31250557	31320268
raw-vegetable-intake	cholelithiasis	-1	-1	-0.38797	1	0.15078	1	0.000344	0.034747	21	43081435	43812791
raw-vegetable-intake	cholelithiasis	0.74627	0.36168	1	0.55692	0.13081	1	0.000396	0.035602	10	6234719	6897037
raw-vegetable-intake	cholelithiasis	-0.75629	-1	-0.38969	0.571968	0.15186	1	0.000715	0.054059	6	31106494	31250556
raw-vegetable-intake	cholelithiasis	-0.86728	-1	-0.39104	0.752167	0.15291	1	0.000836	0.05563	6	25684630	26396200
raw-vegetable-intake	cholelithiasis	-0.8771	-1	-0.37778	0.7693	0.14272	1	0.000836	0.05563	9	138000000	138000000
raw-vegetable-intake	cholelithiasis	-0.36164	-0.57911	-0.15337	0.130781	0.02352	0.33537	0.000792	0.05563	19	45040933	45893307
raw-vegetable-intake	cholelithiasis	-0.86732	-1	-0.36804	0.752239	0.13554	1	0.001102	0.060901	1	72513120	73992170
raw-vegetable-intake	cholelithiasis	0.817816	0.35173	1	0.668823	0.12371	1	0.001169	0.061803	8	18668610	19488888
raw-vegetable-intake	cholelithiasis	0.920921	0.35638	1	0.848096	0.12733	1	0.001636	0.074263	7	92530166	93691725
raw-vegetable-intake	cholelithiasis	-0.56063	-1	-0.22718	0.314306	0.05202	1	0.001609	0.074263	12	97814022	99244337
raw-vegetable-intake	cholelithiasis	-0.47476	-0.80287	-0.18554	0.225397	0.03444	0.6446	0.00161	0.074263	19	17750519	18504867
raw-vegetable-intake	cholelithiasis	-1	-1	-0.27784	1	0.07863	1	0.002036	0.085359	8	32454963	33982537
raw-vegetable-intake	cholelithiasis	-0.82204	-1	-0.31793	0.675751	0.10169	1	0.002259	0.087634	2	138000000	140000000
raw-vegetable-intake	cholelithiasis	-0.67544	-1	-0.2612	0.456213	0.06823	1	0.002262	0.087634	5	55968967	56896890
raw-vegetable-intake	cholelithiasis	-0.66444	-1	-0.25553	0.441481	0.06529	1	0.002317	0.087634	6	91097025	92015279
raw-vegetable-intake	cholelithiasis	0.74441	0.28981	1	0.554146	0.08426	1	0.002203	0.087634	17	17326541	18900978
raw-vegetable-intake	cholelithiasis	-0.58691	-1	-0.21253	0.344461	0.04517	1	0.002344	0.087792	9	100000000	102000000
raw-vegetable-intake	cholelithiasis	-0.91622	-1	-0.33665	0.83946	0.11341	1	0.00272	0.092861	6	42103739	43770626
raw-vegetable-intake	cholelithiasis	1	0.25714	1	1	0.07001	1	0.002847	0.09387	4	140000000	141000000
raw-vegetable-intake	cholelithiasis	-1	-1	-0.28051	1	0.08081	1	0.003237	0.09962	4	167000000	168000000
raw-vegetable-intake	cholelithiasis	-1	-1	-0.27545	1	0.07834	1	0.003279	0.09962	9	83455503	85135751
raw-vegetable-intake	cholelithiasis	-0.93498	-1	-0.33189	0.874186	0.1102	1	0.003086	0.09962	15	102000000	103000000
raw-vegetable-intake	cholelithiasis	-0.77059	-1	-0.27708	0.593805	0.07708	1	0.003468	0.103637	1	116000000	117000000
raw-vegetable-intake	cholelithiasis	-0.73771	-1	-0.2607	0.544215	0.06796	1	0.003497	0.103637	2	30575620	31457418
raw-vegetable-intake	cholelithiasis	-0.58703	-1	-0.20426	0.344602	0.04184	1	0.004106	0.113153	9	10675475	11270764
raw-vegetable-intake	cholelithiasis	1	0.30194	1	1	0.09168	1	0.004165	0.113167	3	144000000	145000000
raw-vegetable-intake	cholelithiasis	-0.86139	-1	-0.29367	0.741984	0.08672	1	0.00414	0.113167	4	184000000	184000000
raw-vegetable-intake	cholelithiasis	-0.6394	-1	-0.20845	0.408828	0.04345	1	0.004475	0.119892	9	140000000	141000000
raw-vegetable-intake	cholelithiasis	-0.73009	-1	-0.23459	0.533031	0.05503	1	0.004685	0.120495	12	11742150	12721874
raw-vegetable-intake	cholelithiasis	0.600229	0.19403	1	0.360275	0.03774	1	0.004812	0.120559	8	103000000	104000000
raw-vegetable-intake	cholelithiasis	-0.51834	-0.9722	-0.16992	0.268671	0.02905	0.94518	0.00489	0.121704	12	96017783	96828314
raw-vegetable-intake	cholelithiasis	-0.88255	-1	-0.28853	0.778886	0.08379	1	0.00508	0.123922	1	5362405	6136814
raw-vegetable-intake	cholelithiasis	0.739019	0.25434	1	0.546148	0.06477	1	0.005155	0.123922	2	167000000	168000000
raw-vegetable-intake	cholelithiasis	-0.86492	-1	-0.27463	0.748089	0.07795	1	0.005185	0.123922	3	74383138	75374967
raw-vegetable-intake	cholelithiasis	-1	-1	-0.17726	1	0.03857	1	0.005111	0.123922	13	112000000	112000000
raw-vegetable-intake	cholelithiasis	-0.41954	-0.74398	-0.13138	0.176012	0.01735	0.55351	0.005339	0.124083	6	9020711	10416550
raw-vegetable-intake	cholelithiasis	-0.68613	-1	-0.21434	0.470777	0.04609	1	0.005641	0.126694	10	21477693	23365685
raw-vegetable-intake	cholelithiasis	0.825457	0.25845	1	0.681379	0.06781	1	0.005892	0.129161	22	26166935	27192923
raw-vegetable-intake	cholelithiasis	-0.44039	-0.79748	-0.12879	0.19394	0.01688	0.63598	0.006156	0.133322	17	20402495	21432873
raw-vegetable-intake	cholelithiasis	-0.52871	-1	-0.15986	0.279534	0.02617	1	0.007255	0.144682	8	70004666	70872088
raw-vegetable-intake	cholelithiasis	-0.72454	-1	-0.21356	0.524961	0.04621	1	0.007275	0.144682	21	26467827	27774350
raw-vegetable-intake	cholelithiasis	-0.9601	-1	-0.27148	0.921787	0.07423	1	0.007371	0.145097	12	60000364	61737953
raw-vegetable-intake	cholelithiasis	-0.64678	-1	-0.17983	0.418323	0.03346	1	0.007574	0.1461	5	137000000	139000000
raw-vegetable-intake	cholelithiasis	0.734626	0.19629	1	0.539675	0.03896	1	0.008507	0.154818	8	62330901	63253462
raw-vegetable-intake	cholelithiasis	0.558808	0.1515	1	0.312267	0.02395	1	0.008965	0.156172	2	225000000	226000000
raw-vegetable-intake	cholelithiasis	-0.46208	-0.84468	-0.12984	0.213517	0.01715	0.71348	0.009027	0.156172	6	30715007	31106493
raw-vegetable-intake	cholelithiasis	-0.75942	-1	-0.20246	0.57672	0.04143	1	0.009247	0.157856	6	129000000	130000000
raw-vegetable-intake	cholelithiasis	-0.54846	-1	-0.15332	0.300807	0.02379	1	0.009874	0.161555	8	6663428	8064600
raw-vegetable-intake	cholelithiasis	-0.55931	-1	-0.15325	0.312827	0.02429	1	0.010215	0.162849	19	38472871	39370419
raw-vegetable-intake	cholelithiasis	-0.96576	-1	-0.2412	0.932691	0.06249	1	0.011586	0.173924	14	27720241	29029224
raw-vegetable-intake	cholelithiasis	-0.85426	-1	-0.19395	0.729754	0.0411	1	0.011998	0.17667	5	5828695	6936733
raw-vegetable-intake	cholelithiasis	-0.4614	-0.9264	-0.11552	0.212893	0.01378	0.85821	0.012063	0.176828	18	25305261	26861067
raw-vegetable-intake	cholelithiasis	-0.98821	-1	-0.23002	0.97656	0.05775	1	0.012356	0.177634	6	106000000	107000000
raw-vegetable-intake	cholelithiasis	-0.51764	-1	-0.12305	0.267953	0.01598	1	0.012969	0.179451	3	55616626	56954878
raw-vegetable-intake	cholelithiasis	-0.76453	-1	-0.1884	0.58451	0.03937	1	0.012835	0.179451	11	107000000	108000000
raw-vegetable-intake	cholelithiasis	-0.72409	-1	-0.17209	0.52431	0.03383	1	0.01289	0.179451	18	73568261	74471745
raw-vegetable-intake	cholelithiasis	-0.82808	-1	-0.20603	0.685724	0.04458	1	0.013189	0.179795	16	58508979	59885499
raw-vegetable-intake	cholelithiasis	0.481341	0.10131	1	0.231689	0.01103	1	0.014814	0.189248	2	218000000	220000000
raw-vegetable-intake	cholelithiasis	-0.61302	-1	-0.11434	0.375795	0.01488	1	0.015117	0.19166	16	5782969	6446081
raw-vegetable-intake	cholelithiasis	-0.68522	-1	-0.12444	0.46952	0.0191	1	0.016382	0.200888	10	126000000	127000000
raw-vegetable-intake	cholelithiasis	-0.48054	-0.99217	-0.09282	0.230918	0.01011	0.98441	0.016545	0.200888	13	100000000	102000000
raw-vegetable-intake	cholelithiasis	-0.56078	-1	-0.11656	0.314474	0.01553	1	0.016471	0.200888	15	73375719	74458113
raw-vegetable-intake	cholelithiasis	0.574638	0.105	1	0.330209	0.01365	1	0.016965	0.202463	4	176000000	177000000
raw-vegetable-intake	cholelithiasis	-0.78121	-1	-0.15234	0.610288	0.02681	1	0.016931	0.202463	6	21295865	22199713
raw-vegetable-intake	cholelithiasis	0.448162	0.09121	0.90311	0.200849	0.00956	0.81561	0.017255	0.202952	20	41351515	42185671
raw-vegetable-intake	cholelithiasis	-0.58778	-1	-0.10966	0.34548	0.01476	1	0.018561	0.211393	19	1515921	2253174
raw-vegetable-intake	cholelithiasis	0.497162	0.09316	1	0.24717	0.01021	1	0.018868	0.212041	17	42348004	43460500
raw-vegetable-intake	cholelithiasis	0.780234	0.14681	1	0.608765	0.02531	1	0.019092	0.213103	11	123000000	123000000
raw-vegetable-intake	cholelithiasis	0.436686	0.08226	0.87829	0.190695	0.00812	0.77139	0.019112	0.213103	12	56987106	58748139
raw-vegetable-intake	cholelithiasis	-0.79577	-1	-0.15291	0.633256	0.02696	1	0.020476	0.222528	3	795747	1440048
raw-vegetable-intake	cholelithiasis	-1	-1	-0.12592	1	0.03023	1	0.021072	0.224339	3	51953969	54074844
raw-vegetable-intake	cholelithiasis	-0.33799	-0.65201	-0.05412	0.114236	0.00388	0.42512	0.021042	0.224339	6	147000000	148000000
raw-vegetable-intake	cholelithiasis	-0.34932	-0.69185	-0.05001	0.122021	0.00358	0.47865	0.021782	0.228355	1	73992171	75132092
raw-vegetable-intake	cholelithiasis	-0.53792	-1	-0.07917	0.289356	0.00926	1	0.023761	0.240219	3	17182495	19030988
raw-vegetable-intake	cholelithiasis	0.360406	0.0631	0.90608	0.129893	0.00504	0.82098	0.024389	0.241883	2	46499327	47320114
raw-vegetable-intake	cholelithiasis	0.533959	0.07447	1	0.285113	0.00888	1	0.025032	0.246442	2	3314203	4016104
raw-vegetable-intake	cholelithiasis	0.584018	0.07203	1	0.341077	0.00984	1	0.025374	0.248455	20	5379451	6128358
raw-vegetable-intake	cholelithiasis	-0.56957	-1	-0.08518	0.324412	0.00968	1	0.026834	0.248831	3	170000000	171000000
raw-vegetable-intake	cholelithiasis	-0.70876	-1	-0.09211	0.502343	0.01348	1	0.026419	0.248831	6	70363349	71610787
raw-vegetable-intake	cholelithiasis	-0.51594	-1	-0.07029	0.266198	0.0078	1	0.02703	0.248831	6	92015280	92953798
raw-vegetable-intake	cholelithiasis	0.411903	0.05603	0.86879	0.169664	0.00477	0.7548	0.026459	0.248831	8	57436723	58675117
raw-vegetable-intake	cholelithiasis	-0.54233	-1	-0.07595	0.294119	0.00918	1	0.027122	0.248831	15	47693317	49260006
raw-vegetable-intake	cholelithiasis	0.455656	0.06389	1	0.207622	0.00632	1	0.025951	0.248831	18	70540350	71491860
raw-vegetable-intake	cholelithiasis	-0.8733	-1	-0.1163	0.762652	0.02295	1	0.027492	0.248976	1	83461216	84728347
raw-vegetable-intake	cholelithiasis	-0.46292	-1	-0.0518	0.214298	0.00573	1	0.027822	0.249043	17	6305079	7264458
raw-vegetable-intake	cholelithiasis	0.539865	0.0772	1	0.291454	0.00976	1	0.028393	0.251237	8	12947936	13395051
raw-vegetable-intake	cholelithiasis	0.671288	0.09507	1	0.450627	0.0145	1	0.028951	0.252698	1	100000000	101000000
raw-vegetable-intake	cholelithiasis	0.472296	0.0506	1	0.223063	0.00546	1	0.028908	0.252698	2	1875061	2680063
raw-vegetable-intake	cholelithiasis	-0.45819	-1	-0.0345	0.209937	0.00473	1	0.028859	0.252698	8	24863244	25859277
raw-vegetable-intake	cholelithiasis	0.583774	0.07693	1	0.340792	0.01033	1	0.028947	0.252698	16	31384211	32847928
raw-vegetable-intake	cholelithiasis	0.571046	0.05668	1	0.326093	0.00879	1	0.031946	0.268515	13	71010209	71976862
raw-vegetable-intake	cholelithiasis	-0.49416	-1	-0.03807	0.244196	0.00532	1	0.03327	0.274019	5	123000000	124000000
raw-vegetable-intake	cholelithiasis	-0.44203	-0.95635	-0.0345	0.195389	0.00385	0.9146	0.033311	0.274019	11	113000000	114000000
raw-vegetable-intake	cholelithiasis	-0.8141	-1	-0.07306	0.66275	0.01537	1	0.034246	0.275578	4	14395887	14967147
raw-vegetable-intake	cholelithiasis	-0.58722	-1	-0.05181	0.344825	0.00741	1	0.034553	0.277139	6	68547495	69294227
raw-vegetable-intake	cholelithiasis	-0.60832	-1	-0.04691	0.370048	0.0068	1	0.034916	0.277793	5	30416067	31679464
raw-vegetable-intake	cholelithiasis	-0.89709	-1	-0.05551	0.804771	0.01525	1	0.034994	0.277793	11	28577719	29530460
raw-vegetable-intake	cholelithiasis	-0.55072	-1	-0.04935	0.303288	0.00672	1	0.035687	0.279838	19	55714086	56411086
raw-vegetable-intake	cholelithiasis	-0.63651	-1	-0.0527	0.405146	0.00849	1	0.035805	0.28019	18	6756497	7862479
raw-vegetable-intake	cholelithiasis	0.405587	0.02142	0.87134	0.164501	0.00343	0.75924	0.036649	0.282219	1	10753428	11709173
raw-vegetable-intake	cholelithiasis	0.491033	0.0473	1	0.241113	0.00633	1	0.036736	0.282329	17	43460501	44865832
raw-vegetable-intake	cholelithiasis	0.672983	0.03457	1	0.452906	0.00822	1	0.03727	0.284589	14	89482884	90662836
raw-vegetable-intake	cholelithiasis	0.285043	0.02188	0.62142	0.08125	0.00179	0.38617	0.038459	0.286994	8	59555978	60476248
raw-vegetable-intake	cholelithiasis	-0.59904	-1	-0.04625	0.358844	0.00699	1	0.040592	0.294521	20	47203837	48212975
raw-vegetable-intake	cholelithiasis	-0.50451	-1	-0.01782	0.25453	0.00412	1	0.040821	0.294995	16	75525960	76635467
raw-vegetable-intake	cholelithiasis	-0.74679	-1	-0.03484	0.557699	0.0111	1	0.04095	0.295144	2	67224028	67979828
raw-vegetable-intake	cholelithiasis	-0.42135	-1	-0.03031	0.177533	0.00341	1	0.041005	0.295144	3	171000000	172000000
raw-vegetable-intake	cholelithiasis	-0.70091	-1	-0.03788	0.49128	0.00928	1	0.041408	0.295839	2	8978799	9960670
raw-vegetable-intake	cholelithiasis	0.396839	0.01904	0.86525	0.157482	0.00256	0.74865	0.041743	0.296949	16	52041337	53393882
raw-vegetable-intake	cholelithiasis	-0.48955	-1	-0.01596	0.23966	0.00363	1	0.041795	0.296949	19	43960959	45040932
raw-vegetable-intake	cholelithiasis	-0.57503	-1	-0.03546	0.33066	0.00645	1	0.042073	0.298377	1	231000000	232000000
raw-vegetable-intake	cholelithiasis	-0.60599	-1	-0.02461	0.367222	0.00656	1	0.04396	0.30613	9	81161598	82601465
raw-vegetable-intake	cholelithiasis	0.703052	0.02898	1	0.494282	0.00781	1	0.044214	0.307056	17	11778165	12676353
raw-vegetable-intake	cholelithiasis	-0.48729	-1	-0.01905	0.237456	0.00374	1	0.044629	0.308567	6	153000000	154000000
raw-vegetable-intake	cholelithiasis	-0.76431	-1	-0.044	0.584165	0.01198	1	0.045072	0.311071	7	9900802	10481677
raw-vegetable-intake	cholelithiasis	-0.44117	-1	-0.00852	0.194632	0.00263	1	0.045474	0.311072	10	122000000	123000000
raw-vegetable-intake	cholelithiasis	-0.56012	-1	-0.0202	0.31373	0.00581	1	0.045556	0.311072	22	34361898	35368341
raw-vegetable-intake	cholelithiasis	-0.61661	-1	-0.01102	0.380204	0.00653	1	0.047057	0.31834	19	14891101	15650185
raw-vegetable-intake	cholelithiasis	-0.47792	-1	-0.00143	0.22841	0.00288	1	0.047929	0.321539	8	98132520	99388944
raw-vegetable-intake	cholelithiasis	-0.59192	-1	-0.01702	0.350367	0.00562	1	0.048238	0.321734	5	114000000	115000000
raw-vegetable-intake	cholelithiasis	-0.47177	-1	-0.01344	0.222564	0.00318	1	0.048285	0.321734	21	47014881	48119633
raw-vegetable-intake	cholelithiasis	0.492757	-0.00228	1	0.242809	0	1	0.049629	0.325891	1	117000000	118000000
raw-vegetable-intake	cholelithiasis	-0.33894	-0.72108	0.01281	0.114878	0	0.51996	0.049551	0.325891	6	31427210	32208901
raw-vegetable-intake	cholelithiasis	0.747594	-0.02013	1	0.558897	0	1	0.051125	0.330318	4	118000000	119000000
raw-vegetable-intake	cholelithiasis	-0.57799	-1	-0.00336	0.334074	0.0045	1	0.051069	0.330318	5	155000000	155000000
raw-vegetable-intake	cholelithiasis	-0.37108	-0.8389	0.00816	0.137703	0	0.70376	0.051498	0.331686	9	134000000	135000000
raw-vegetable-intake	cholelithiasis	-0.53682	-1	0.00294	0.28817	0	1	0.052757	0.334213	1	216000000	217000000
raw-vegetable-intake	cholelithiasis	-0.34003	-0.70034	-0.00702	0.115619	0.00145	0.49047	0.053855	0.338946	6	32208902	32454577
raw-vegetable-intake	cholelithiasis	-0.48192	-1	0.01007	0.232243	0	1	0.054853	0.343207	2	100000000	102000000
raw-vegetable-intake	cholelithiasis	0.385448	-0.01632	0.93173	0.14857	0	0.86811	0.055205	0.343207	6	79859904	80693927
raw-vegetable-intake	cholelithiasis	0.714466	-0.01227	1	0.510462	0	1	0.055009	0.343207	7	34114533	35354135
raw-vegetable-intake	cholelithiasis	0.835112	-0.02217	1	0.697412	0	1	0.055785	0.344172	6	125000000	128000000
raw-vegetable-intake	cholelithiasis	-0.35087	-0.72152	0.00415	0.123112	0	0.5206	0.056373	0.345764	6	31320269	31427209
raw-vegetable-intake	cholelithiasis	0.384506	-0.00789	0.92367	0.147845	0	0.85317	0.056767	0.347301	19	6455429	7249359
raw-vegetable-intake	cholelithiasis	0.382421	-0.01718	1	0.146246	0	1	0.057999	0.352256	20	42185672	43008890
raw-vegetable-intake	cholelithiasis	-0.48413	-1	0.0049	0.234381	0	1	0.058428	0.352256	20	60125334	60766557
raw-vegetable-intake	cholelithiasis	0.312221	-0.00674	0.67772	0.097482	0	0.45931	0.058963	0.353229	4	39820062	40590541
raw-vegetable-intake	cholelithiasis	0.603402	-0.04222	1	0.364094	0	1	0.059786	0.353263	11	2477450	3362508
raw-vegetable-intake	cholelithiasis	0.603089	-0.01528	1	0.363716	0	1	0.060979	0.356447	19	3085447	3893909
raw-vegetable-intake	cholelithiasis	0.571888	-0.02808	1	0.327056	0	1	0.062339	0.361119	5	3677596	4636542
raw-vegetable-intake	cholelithiasis	0.550067	-0.02566	1	0.302574	0	1	0.062819	0.362437	12	10176714	10946140
raw-vegetable-intake	cholelithiasis	0.418027	-0.02054	1	0.174747	0	1	0.064815	0.367571	1	107000000	108000000
raw-vegetable-intake	cholelithiasis	-0.53037	-1	0.03335	0.281287	0	1	0.06615	0.367571	1	109000000	110000000
raw-vegetable-intake	cholelithiasis	-0.39206	-1	0.01729	0.153711	0	1	0.064947	0.367571	1	180000000	181000000
raw-vegetable-intake	cholelithiasis	-0.4706	-1	0.02851	0.221466	0	1	0.066505	0.367571	8	8589771	9167795
raw-vegetable-intake	cholelithiasis	-0.58891	-1	0.0478	0.346813	0	1	0.064386	0.367571	11	95327211	96150134
raw-vegetable-intake	cholelithiasis	0.723865	-0.03845	1	0.523981	0	1	0.065075	0.367571	20	2668109	3736551
raw-vegetable-intake	cholelithiasis	-0.74086	-1	0.06811	0.54887	0	1	0.067069	0.369635	8	128000000	129000000
raw-vegetable-intake	cholelithiasis	-0.27793	-0.60943	0.01682	0.077245	0	0.3714	0.068937	0.374163	5	176000000	178000000
raw-vegetable-intake	cholelithiasis	-0.54339	-1	0.05064	0.295269	0	1	0.07046	0.3786	1	234000000	235000000
raw-vegetable-intake	cholelithiasis	0.355496	-0.02479	0.83659	0.126377	0	0.69988	0.070784	0.378832	16	29043178	31384210
raw-vegetable-intake	cholelithiasis	0.429445	-0.03864	1	0.184423	0	1	0.071394	0.380416	6	63979	1380679
raw-vegetable-intake	cholelithiasis	0.295979	-0.02427	0.64923	0.087603	0	0.4215	0.071587	0.380416	11	21442723	22368743
raw-vegetable-intake	cholelithiasis	-0.54624	-1	0.03392	0.29838	0	1	0.071965	0.381046	9	87815450	89171796
raw-vegetable-intake	cholelithiasis	0.472917	-0.05904	1	0.22365	0	1	0.071882	0.381046	15	79292537	79998206
raw-vegetable-intake	cholelithiasis	-0.67433	-1	0.06187	0.454714	0	1	0.073217	0.382234	14	60099483	61652816
raw-vegetable-intake	cholelithiasis	0.404978	-0.04024	1	0.164007	0	1	0.073816	0.38432	4	109000000	110000000
raw-vegetable-intake	cholelithiasis	0.547918	-0.07067	1	0.300214	0	1	0.074151	0.384641	12	40017397	41198229
raw-vegetable-intake	cholelithiasis	-0.59936	-1	0.06105	0.359237	0	1	0.074359	0.385072	14	30831155	32382245
raw-vegetable-intake	cholelithiasis	-0.59915	-1	0.05965	0.358978	0	1	0.075089	0.388328	4	78967716	79880101
raw-vegetable-intake	cholelithiasis	-0.39521	-1	0.0367	0.156188	0	1	0.075538	0.389785	7	130000000	132000000
raw-vegetable-intake	cholelithiasis	-0.44421	-1	0.04221	0.19732	0	1	0.075967	0.390773	3	54074845	54892586
raw-vegetable-intake	cholelithiasis	-0.40912	-1	0.04427	0.167379	0	1	0.075929	0.390773	13	58245844	59751795
raw-vegetable-intake	cholelithiasis	0.498892	-0.05511	1	0.248894	0	1	0.076254	0.391209	2	238000000	239000000
raw-vegetable-intake	cholelithiasis	0.764784	-0.06824	1	0.584895	0	1	0.076892	0.392832	3	45844192	47588461
raw-vegetable-intake	cholelithiasis	-0.51057	-1	0.04812	0.260677	0	1	0.077385	0.392832	6	18775023	19449152
raw-vegetable-intake	cholelithiasis	-0.33281	-0.76932	0.03368	0.110764	0	0.59186	0.077037	0.392832	21	27774351	28616539
raw-vegetable-intake	cholelithiasis	-0.70714	-1	0.08442	0.500041	0	1	0.078608	0.394574	3	163000000	163000000
raw-vegetable-intake	cholelithiasis	-0.29341	-0.64276	0.02888	0.086092	0	0.41315	0.078649	0.394574	6	30070718	30715006
raw-vegetable-intake	cholelithiasis	0.407749	-0.05047	1	0.166259	0	1	0.07943	0.39592	2	25895395	26894102
raw-vegetable-intake	cholelithiasis	0.343082	-0.03832	0.80769	0.117705	0	0.65236	0.080164	0.397524	13	111000000	112000000
raw-vegetable-intake	cholelithiasis	-0.66611	-1	0.08094	0.443703	0	1	0.081444	0.400266	9	102000000	103000000
raw-vegetable-intake	cholelithiasis	-0.59542	-1	0.07284	0.354528	0	1	0.081873	0.401863	7	11855414	12694915
raw-vegetable-intake	cholelithiasis	-0.39728	-1	0.05247	0.157835	0	1	0.083307	0.401933	1	176000000	178000000
raw-vegetable-intake	cholelithiasis	0.43545	-0.06768	1	0.189617	0	1	0.083123	0.401933	2	4016105	4766969
raw-vegetable-intake	cholelithiasis	-0.27508	-0.65269	0.03409	0.075667	0	0.42601	0.083263	0.401933	5	75239303	75959515
raw-vegetable-intake	cholelithiasis	-0.40429	-1	0.05183	0.163448	0	1	0.083303	0.401933	12	94385885	95147845
raw-vegetable-intake	cholelithiasis	-0.59438	-1	0.08563	0.353291	0	1	0.083771	0.402475	4	37880861	38984838
raw-vegetable-intake	cholelithiasis	0.436233	-0.0549	1	0.190299	0	1	0.08426	0.403318	7	151000000	152000000
raw-vegetable-intake	cholelithiasis	-0.40733	-1	0.06243	0.165919	0	1	0.084817	0.404341	6	73170169	74401506
raw-vegetable-intake	cholelithiasis	0.639878	-0.09258	1	0.409443	0	1	0.085248	0.405491	6	109000000	111000000
raw-vegetable-intake	cholelithiasis	0.45226	-0.06667	1	0.204539	0	1	0.086379	0.408493	2	228000000	229000000
raw-vegetable-intake	cholelithiasis	-0.37536	-0.93163	0.05608	0.140891	0	0.86794	0.08662	0.409032	20	62179242	62963627
raw-vegetable-intake	cholelithiasis	-0.44691	-1	0.07314	0.199732	0	1	0.087518	0.410259	7	24894120	25671575
raw-vegetable-intake	cholelithiasis	-0.46901	-1	0.07479	0.219973	0	1	0.088251	0.411525	8	1628040	2070902
raw-vegetable-intake	cholelithiasis	0.519337	-0.08265	1	0.269711	0	1	0.088608	0.412365	6	64010287	65759861
raw-vegetable-intake	cholelithiasis	-0.38517	-0.98202	0.06503	0.148352	0	0.96666	0.08895	0.412569	9	111000000	112000000
raw-vegetable-intake	cholelithiasis	-0.38256	-0.92989	0.0644	0.146353	0	0.86469	0.090504	0.41558	6	28666365	29529755
raw-vegetable-intake	cholelithiasis	-0.27034	-0.61124	0.04459	0.073085	0	0.37361	0.090906	0.415982	19	4741719	5478684
raw-vegetable-intake	cholelithiasis	0.555274	-0.09329	1	0.30833	0	1	0.092486	0.419143	3	112000000	114000000
raw-vegetable-intake	cholelithiasis	-0.48384	-1	0.08975	0.234105	0	1	0.093265	0.420344	4	171000000	172000000
raw-vegetable-intake	cholelithiasis	0.286056	-0.05309	0.69706	0.081828	0	0.4859	0.093668	0.421671	1	200000000	201000000
raw-vegetable-intake	cholelithiasis	-0.34454	-0.93002	0.05833	0.118705	0	0.86587	0.094011	0.422719	8	125000000	127000000
raw-vegetable-intake	cholelithiasis	0.489234	-0.10447	1	0.23935	0	1	0.096005	0.424574	1	4281477	4773403
raw-vegetable-intake	cholelithiasis	-0.45009	-1	0.09398	0.202585	0	1	0.095381	0.424574	7	101000000	102000000
raw-vegetable-intake	cholelithiasis	0.366434	-0.07338	0.93446	0.134274	0	0.87322	0.095899	0.424574	9	27366480	28067454
raw-vegetable-intake	cholelithiasis	0.501762	-0.09822	1	0.251765	0	1	0.095075	0.424574	9	77862309	78630915
raw-vegetable-intake	cholelithiasis	0.371493	-0.07058	1	0.138007	0	1	0.096666	0.426053	19	8199017	9105577
raw-vegetable-intake	cholelithiasis	-0.33522	-0.84438	0.07113	0.112374	0	0.71337	0.09826	0.428345	1	1376205	2215495
raw-vegetable-intake	cholelithiasis	-0.4187	-1	0.07654	0.175313	0	1	0.099589	0.431112	1	108000000	109000000
raw-vegetable-intake	cholelithiasis	0.523641	-0.12505	1	0.2742	0	1	0.099484	0.431112	3	196000000	196000000
raw-vegetable-intake	cholelithiasis	-0.34529	-0.86695	0.06753	0.119225	0	0.7516	0.100688	0.433524	16	12793150	13893407
raw-vegetable-intake	cholelithiasis	-0.47743	-1	0.09153	0.22794	0	1	0.101125	0.433971	12	95147846	96017782
raw-vegetable-intake	cholelithiasis	-0.31317	-0.7636	0.06797	0.098075	0	0.58309	0.101836	0.435514	6	27261036	28666364
raw-vegetable-intake	cholelithiasis	-0.41625	-1	0.07901	0.173266	0	1	0.10226	0.435584	1	99425001	100000000
raw-vegetable-intake	cholelithiasis	-0.32475	-0.80684	0.07357	0.105464	0	0.65121	0.102715	0.435946	1	232000000	233000000
raw-vegetable-intake	cholelithiasis	0.297726	-0.0656	0.71089	0.088641	0	0.50537	0.106403	0.438873	3	4835084	5496182
raw-vegetable-intake	cholelithiasis	-0.47754	-1	0.11569	0.228044	0	1	0.107475	0.438873	11	79802287	80726012
raw-vegetable-intake	cholelithiasis	0.665452	-0.14917	1	0.442827	0	1	0.106962	0.438873	17	66757557	68176219
raw-vegetable-intake	cholelithiasis	0.523824	-0.1291	1	0.274392	0	1	0.106606	0.438873	18	4603962	5575812
raw-vegetable-intake	cholelithiasis	-0.43373	-1	0.10032	0.188125	0	1	0.107903	0.440053	1	86017268	86761554
raw-vegetable-intake	cholelithiasis	-0.48385	-1	0.12408	0.234107	0	1	0.109134	0.441662	7	42494807	43448815
raw-vegetable-intake	cholelithiasis	-0.41652	-1	0.11229	0.173487	0	1	0.109328	0.441662	9	115000000	116000000
raw-vegetable-intake	cholelithiasis	-0.31902	-0.80205	0.06367	0.101772	0	0.64328	0.109594	0.441962	4	68742860	69603368
raw-vegetable-intake	cholelithiasis	0.487649	-0.11724	1	0.237801	0	1	0.109671	0.441962	6	43770627	44596897
raw-vegetable-intake	cholelithiasis	0.238107	-0.05645	0.56535	0.056695	0	0.31962	0.111304	0.443148	4	76497359	78045637
raw-vegetable-intake	cholelithiasis	-0.36965	-1	0.08846	0.136643	0	1	0.111488	0.443423	3	186000000	187000000
raw-vegetable-intake	cholelithiasis	0.388301	-0.09687	1	0.150778	0	1	0.114164	0.45035	6	102000000	103000000
raw-vegetable-intake	cholelithiasis	0.37409	-0.10541	1	0.139943	0	1	0.116484	0.454726	12	54371449	55416802
raw-vegetable-intake	cholelithiasis	-0.37954	-1	0.10734	0.14405	0	1	0.117211	0.455388	22	29457602	30962255
raw-vegetable-intake	cholelithiasis	0.391108	-0.09659	1	0.152966	0	1	0.118127	0.457564	22	36135969	37364004
raw-vegetable-intake	cholelithiasis	-0.39528	-1	0.109	0.156243	0	1	0.120481	0.461837	4	126000000	127000000
raw-vegetable-intake	cholelithiasis	-0.32965	-0.87804	0.08726	0.108672	0	0.77096	0.120547	0.461837	6	49528165	50940767
raw-vegetable-intake	cholelithiasis	-0.41215	-1	0.11185	0.169866	0	1	0.120726	0.462064	9	12664859	13512852
raw-vegetable-intake	cholelithiasis	0.461592	-0.12969	1	0.213067	0	1	0.1215	0.462792	14	92101229	93386328
raw-vegetable-intake	cholelithiasis	-0.3242	-0.85157	0.09508	0.105102	0	0.72517	0.123531	0.465868	2	23538528	24669224
raw-vegetable-intake	cholelithiasis	0.471435	-0.14879	1	0.222251	0	1	0.125674	0.467658	10	5396243	6234718
raw-vegetable-intake	cholelithiasis	-0.4004	-1	0.12897	0.160323	0	1	0.125021	0.467658	11	35500368	36331189
raw-vegetable-intake	cholelithiasis	0.203235	-0.0514	0.47058	0.041304	0	0.22145	0.124607	0.467658	19	46765061	47752727
raw-vegetable-intake	cholelithiasis	-0.20739	-0.50418	0.06113	0.043012	0	0.25419	0.125824	0.467658	19	48573066	49415189
raw-vegetable-intake	cholelithiasis	-0.42133	-1	0.119	0.17752	0	1	0.12645	0.46863	2	164000000	165000000
raw-vegetable-intake	cholelithiasis	-0.31907	-0.84189	0.10033	0.101805	0	0.70878	0.126923	0.469553	20	15962577	16661516
raw-vegetable-intake	cholelithiasis	0.351393	-0.11681	0.98421	0.123477	0	0.96866	0.128509	0.47308	1	36855140	38474036
raw-vegetable-intake	cholelithiasis	-0.2646	-0.68147	0.07882	0.070013	0	0.4644	0.129258	0.474931	2	235000000	236000000
raw-vegetable-intake	cholelithiasis	0.576344	-0.20466	1	0.332173	0	1	0.130718	0.477115	16	73140782	74135275
raw-vegetable-intake	cholelithiasis	-0.48448	-1	0.16078	0.234723	0	1	0.131103	0.478067	9	126000000	127000000
raw-vegetable-intake	cholelithiasis	-0.43878	-1	0.15939	0.192529	0	1	0.134336	0.484363	7	11232448	11855413
raw-vegetable-intake	cholelithiasis	-0.13702	-0.32722	0.04313	0.018775	0	0.10707	0.135375	0.486291	2	45189469	45850047
raw-vegetable-intake	cholelithiasis	-0.42474	-1	0.13645	0.180405	0	1	0.136818	0.488744	12	99244338	101000000
raw-vegetable-intake	cholelithiasis	-0.35346	-1	0.12157	0.124936	0	1	0.137019	0.48901	12	58748140	60000363
raw-vegetable-intake	cholelithiasis	0.420338	-0.13744	1	0.176684	0	1	0.137707	0.490778	6	23192338	23939306
raw-vegetable-intake	cholelithiasis	0.436948	-0.15856	1	0.190923	0	1	0.138393	0.491991	11	119000000	120000000
raw-vegetable-intake	cholelithiasis	0.243803	-0.08747	0.639	0.05944	0	0.40832	0.13882	0.492487	11	12470450	13364727
raw-vegetable-intake	cholelithiasis	0.362936	-0.12097	1	0.131723	0	1	0.141014	0.496833	4	812416	1529267
raw-vegetable-intake	cholelithiasis	-0.3194	-0.96316	0.10513	0.102015	0	0.93095	0.140949	0.496833	11	114000000	115000000
raw-vegetable-intake	cholelithiasis	-0.31546	-0.83638	0.1061	0.099517	0	0.69953	0.141217	0.496901	4	124000000	125000000
raw-vegetable-intake	cholelithiasis	-0.2662	-0.68117	0.09635	0.070864	0	0.46399	0.142758	0.501603	13	102000000	103000000
raw-vegetable-intake	cholelithiasis	0.418878	-0.15457	1	0.175458	0	1	0.145669	0.505509	4	164000000	165000000
raw-vegetable-intake	cholelithiasis	-0.38067	-1	0.15305	0.144913	0	1	0.145273	0.505509	6	26396201	27261035
raw-vegetable-intake	cholelithiasis	-0.37693	-1	0.14381	0.142075	0	1	0.145547	0.505509	6	33864263	34979270
raw-vegetable-intake	cholelithiasis	-0.49321	-1	0.18709	0.24326	0	1	0.147498	0.506668	9	70939678	72288878
raw-vegetable-intake	cholelithiasis	0.300464	-0.10618	0.80773	0.090279	0	0.65268	0.147535	0.506668	20	16661517	17359290
raw-vegetable-intake	cholelithiasis	0.366894	-0.1468	1	0.134611	0	1	0.148228	0.507027	3	167000000	169000000
raw-vegetable-intake	cholelithiasis	-0.34768	-1	0.14219	0.120883	0	1	0.150047	0.509612	12	12721875	13559527
raw-vegetable-intake	cholelithiasis	0.371738	-0.14528	1	0.138189	0	1	0.151943	0.511133	1	58387484	59889045
raw-vegetable-intake	cholelithiasis	-0.28623	-0.78021	0.11492	0.081926	0	0.60872	0.151588	0.511133	9	98885863	100000000
raw-vegetable-intake	cholelithiasis	-0.25538	-0.6561	0.09635	0.065218	0	0.43047	0.152819	0.511341	10	49197321	50145673
raw-vegetable-intake	cholelithiasis	0.312256	-0.12889	0.83551	0.097504	0	0.69852	0.152779	0.511341	12	21572253	22928055
raw-vegetable-intake	cholelithiasis	0.406851	-0.15814	1	0.165528	0	1	0.154591	0.514606	9	33194893	34704544
raw-vegetable-intake	cholelithiasis	-0.33506	-0.98037	0.12732	0.112264	0	0.96113	0.15417	0.514606	12	118000000	119000000
raw-vegetable-intake	cholelithiasis	-0.57394	-1	0.25223	0.329404	0	1	0.157745	0.5175	6	118000000	119000000
raw-vegetable-intake	cholelithiasis	-0.27484	-0.72674	0.11208	0.075535	0	0.52816	0.157592	0.5175	9	28067455	28766060
raw-vegetable-intake	cholelithiasis	-0.50363	-1	0.22982	0.253644	0	1	0.158831	0.518035	15	30604120	32177320
raw-vegetable-intake	cholelithiasis	-0.40005	-1	0.17315	0.160042	0	1	0.15855	0.518035	19	53431218	54042240
raw-vegetable-intake	cholelithiasis	-0.34479	-1	0.13079	0.11888	0	1	0.161834	0.522911	6	139000000	140000000
raw-vegetable-intake	cholelithiasis	0.368615	-0.17601	1	0.135877	0	1	0.164168	0.523172	1	110000000	111000000
raw-vegetable-intake	cholelithiasis	-0.31129	-0.87495	0.14153	0.096902	0	0.77098	0.163146	0.523172	2	221000000	222000000
raw-vegetable-intake	cholelithiasis	-0.53769	-1	0.26631	0.289113	0	1	0.163569	0.523172	11	32065772	32830422
raw-vegetable-intake	cholelithiasis	-0.30008	-0.88763	0.12655	0.090045	0	0.79837	0.162449	0.523172	11	68000950	68887344
raw-vegetable-intake	cholelithiasis	0.381686	-0.17097	1	0.145684	0	1	0.163128	0.523172	20	884242	1771285
raw-vegetable-intake	cholelithiasis	-0.3011	-0.86123	0.1395	0.090659	0	0.74205	0.165458	0.524517	7	44989572	46247335
raw-vegetable-intake	cholelithiasis	-0.38344	-1	0.1819	0.147028	0	1	0.166329	0.525283	12	71177962	71948185
raw-vegetable-intake	cholelithiasis	-0.26105	-0.76019	0.11978	0.068148	0	0.57826	0.167807	0.526128	7	6020654	6716905
raw-vegetable-intake	cholelithiasis	0.284116	-0.12887	0.82948	0.080722	0	0.68842	0.168939	0.528265	4	148000000	150000000
raw-vegetable-intake	cholelithiasis	0.295591	-0.13513	0.88722	0.087374	0	0.78923	0.17109	0.530599	1	181000000	182000000
raw-vegetable-intake	cholelithiasis	-0.34998	-1	0.14905	0.122488	0	1	0.171531	0.530956	2	57433654	57952945
raw-vegetable-intake	cholelithiasis	0.370045	-0.20778	1	0.136933	0	1	0.174601	0.533136	3	59998584	60571139
raw-vegetable-intake	cholelithiasis	0.240673	-0.11352	0.65173	0.057924	0	0.42524	0.174553	0.533136	9	15839404	16658377
raw-vegetable-intake	cholelithiasis	0.471887	-0.22922	1	0.222677	0	1	0.174412	0.533136	9	17392383	17990565
raw-vegetable-intake	cholelithiasis	-0.28555	-0.80603	0.12838	0.08154	0	0.65342	0.175696	0.534625	7	103000000	104000000
raw-vegetable-intake	cholelithiasis	0.266547	-0.13162	0.7735	0.071047	0	0.5983	0.177094	0.536256	5	106000000	107000000
raw-vegetable-intake	cholelithiasis	0.318426	-0.15312	1	0.101395	0	1	0.177409	0.536256	15	96864279	98025684
raw-vegetable-intake	cholelithiasis	-0.30043	-0.89748	0.14689	0.090261	0	0.80547	0.178795	0.536783	2	75148104	75942397
raw-vegetable-intake	cholelithiasis	0.48232	-0.26081	1	0.232633	0	1	0.179069	0.536783	12	114000000	115000000
raw-vegetable-intake	cholelithiasis	-0.29156	-0.85561	0.14612	0.085005	0	0.73206	0.178318	0.536783	16	77739133	78280636
raw-vegetable-intake	cholelithiasis	0.511096	-0.29575	1	0.261219	0	1	0.179331	0.536783	18	69311743	70540349
raw-vegetable-intake	cholelithiasis	0.455545	-0.23769	1	0.207522	0	1	0.179782	0.537257	10	128000000	129000000
raw-vegetable-intake	cholelithiasis	-0.24533	-0.67127	0.12024	0.060186	0	0.45061	0.181424	0.540072	6	32897999	33194975
raw-vegetable-intake	cholelithiasis	0.52543	-0.31343	1	0.276077	0	1	0.18268	0.541056	8	11740	660414
raw-vegetable-intake	cholelithiasis	-0.38331	-1	0.19772	0.146928	0	1	0.183431	0.541056	12	46037745	47499603
raw-vegetable-intake	cholelithiasis	-0.53557	-1	0.30075	0.286837	0	1	0.184059	0.541234	8	75011700	76295483
raw-vegetable-intake	cholelithiasis	-0.35724	-1	0.18557	0.127622	0	1	0.185206	0.542128	10	94503300	95528160
raw-vegetable-intake	cholelithiasis	-0.40002	-1	0.21839	0.160012	0	1	0.186654	0.543713	18	67195981	68051035
raw-vegetable-intake	cholelithiasis	0.332789	-0.20038	1	0.110748	0	1	0.186605	0.543713	20	15238520	15962576
raw-vegetable-intake	cholelithiasis	-0.52479	-1	0.30051	0.275408	0	1	0.187747	0.545839	18	38498382	39410165
raw-vegetable-intake	cholelithiasis	0.347643	-0.20694	1	0.120856	0	1	0.189491	0.547565	18	28792735	30401128
raw-vegetable-intake	cholelithiasis	0.241442	-0.13245	0.65691	0.058294	0	0.43174	0.190667	0.548132	20	9279551	10279603
raw-vegetable-intake	cholelithiasis	0.173283	-0.08989	0.48655	0.030027	0	0.23694	0.192359	0.550127	19	47752728	48573065
raw-vegetable-intake	cholelithiasis	0.3566	-0.19441	1	0.127163	0	1	0.192645	0.550129	2	60775067	62429910
raw-vegetable-intake	cholelithiasis	-0.53641	-1	0.34144	0.287732	0	1	0.193731	0.551072	1	170000000	170000000
raw-vegetable-intake	cholelithiasis	-0.29575	-0.90882	0.15879	0.08747	0	0.82595	0.197789	0.554557	19	57959953	59118811
raw-vegetable-intake	cholelithiasis	0.163782	-0.08683	0.42721	0.026825	0	0.1825	0.198151	0.55469	14	72665320	73373373
raw-vegetable-intake	cholelithiasis	-0.31028	-0.9623	0.1699	0.096273	0	0.93141	0.199272	0.556692	6	36346354	37570051
raw-vegetable-intake	cholelithiasis	0.3862	-0.21854	1	0.14915	0	1	0.200638	0.558889	12	42117737	43072679
raw-vegetable-intake	cholelithiasis	-0.3383	-1	0.20183	0.114445	0	1	0.20238	0.561714	1	21416122	22145629
raw-vegetable-intake	cholelithiasis	-0.30465	-0.94173	0.18175	0.09281	0	0.88743	0.203657	0.563636	1	159000000	160000000
raw-vegetable-intake	cholelithiasis	-0.36881	-1	0.23813	0.136022	0	1	0.204815	0.566029	7	31730555	32460228
raw-vegetable-intake	cholelithiasis	0.266863	-0.14879	0.7801	0.071216	0	0.60855	0.206971	0.569539	8	73838028	75011699
raw-vegetable-intake	cholelithiasis	0.369261	-0.23516	1	0.136353	0	1	0.208568	0.572301	1	89753965	90941549
raw-vegetable-intake	cholelithiasis	0.377538	-0.23993	1	0.142535	0	1	0.210912	0.577091	17	16405208	17326540
raw-vegetable-intake	cholelithiasis	-0.39182	-1	0.27484	0.153525	0	1	0.211688	0.577576	2	143000000	145000000
raw-vegetable-intake	cholelithiasis	-0.34024	-1	0.21425	0.115763	0	1	0.211493	0.577576	9	4025356	4596614
raw-vegetable-intake	cholelithiasis	-0.26433	-0.81838	0.16763	0.06987	0	0.67128	0.212606	0.578444	3	116000000	116000000
raw-vegetable-intake	cholelithiasis	0.305389	-0.19213	0.98404	0.093263	0	0.9721	0.212491	0.578444	7	54550501	55161394
raw-vegetable-intake	cholelithiasis	-0.44112	-1	0.31478	0.194586	0	1	0.215444	0.582003	12	30358378	31067298
raw-vegetable-intake	cholelithiasis	-0.32728	-1	0.2245	0.107114	0	1	0.217695	0.582593	6	156000000	157000000
raw-vegetable-intake	cholelithiasis	0.284954	-0.17701	0.9136	0.081199	0	0.83554	0.217755	0.582593	13	49381728	50419896
raw-vegetable-intake	cholelithiasis	-0.32086	-1	0.23089	0.102951	0	1	0.220144	0.58522	1	170000000	171000000
raw-vegetable-intake	cholelithiasis	-0.21705	-0.61271	0.13637	0.047111	0	0.37542	0.221354	0.587334	12	63055937	63764111
raw-vegetable-intake	cholelithiasis	-0.25333	-0.75436	0.16551	0.064177	0	0.56906	0.222247	0.588086	6	51826424	52598879
raw-vegetable-intake	cholelithiasis	0.461844	-0.36241	1	0.2133	0	1	0.222654	0.588356	16	83778372	84440154
raw-vegetable-intake	cholelithiasis	-0.43919	-1	0.32536	0.192889	0	1	0.224073	0.590701	3	104000000	105000000
raw-vegetable-intake	cholelithiasis	-0.33142	-1	0.23657	0.109838	0	1	0.22517	0.590701	8	16988031	17492672
raw-vegetable-intake	cholelithiasis	-0.31049	-1	0.2233	0.096402	0	1	0.225526	0.590701	11	33905328	34672697
raw-vegetable-intake	cholelithiasis	0.310981	-0.21677	1	0.096709	0	1	0.224146	0.590701	12	101000000	102000000
raw-vegetable-intake	cholelithiasis	-0.26974	-0.87067	0.1865	0.07276	0	0.75947	0.225725	0.590805	7	73128831	75243899
raw-vegetable-intake	cholelithiasis	0.353821	-0.27667	1	0.125189	0	1	0.226363	0.591285	2	76649031	77372830
raw-vegetable-intake	cholelithiasis	-0.40961	-1	0.32992	0.16778	0	1	0.227958	0.59383	1	237000000	238000000
raw-vegetable-intake	cholelithiasis	0.234745	-0.16961	0.69244	0.055105	0	0.48135	0.2279	0.59383	12	68006683	68839661
raw-vegetable-intake	cholelithiasis	-0.36355	-1	0.26061	0.132171	0	1	0.228758	0.595151	6	131000000	131000000
raw-vegetable-intake	cholelithiasis	0.320856	-0.2184	1	0.102948	0	1	0.229235	0.595477	12	108000000	109000000
raw-vegetable-intake	cholelithiasis	0.388859	-0.28309	1	0.151212	0	1	0.231311	0.598235	2	214000000	215000000
raw-vegetable-intake	cholelithiasis	0.400992	-0.29764	1	0.160794	0	1	0.231172	0.598235	10	12581572	13208061
raw-vegetable-intake	cholelithiasis	0.372805	-0.28281	1	0.138984	0	1	0.234299	0.601738	5	67096192	68006993
raw-vegetable-intake	cholelithiasis	0.273811	-0.18185	0.87021	0.074973	0	0.7643	0.235692	0.604186	1	2215496	2983519
raw-vegetable-intake	cholelithiasis	0.361379	-0.2822	1	0.130595	0	1	0.240162	0.60997	13	25977141	26681709
raw-vegetable-intake	cholelithiasis	-0.4727	-1	0.39231	0.223447	0	1	0.242306	0.612713	15	93707011	94565521
raw-vegetable-intake	cholelithiasis	-0.2963	-1	0.23007	0.087792	0	1	0.244191	0.61353	2	224000000	225000000
raw-vegetable-intake	cholelithiasis	-0.40264	-1	0.33231	0.162118	0	1	0.244737	0.61353	3	83529395	84698480
raw-vegetable-intake	cholelithiasis	-0.15343	-0.41989	0.10927	0.023539	0	0.17631	0.244616	0.61353	4	150000000	151000000
raw-vegetable-intake	cholelithiasis	-0.22282	-0.64604	0.15567	0.049647	0	0.41874	0.244802	0.61353	17	2699136	3430440
raw-vegetable-intake	cholelithiasis	-0.27986	-1	0.22191	0.078323	0	1	0.244705	0.61353	17	25872111	27344401
raw-vegetable-intake	cholelithiasis	-0.44834	-1	0.38126	0.201007	0	1	0.245496	0.613802	11	4946052	5533057
raw-vegetable-intake	cholelithiasis	-0.42271	-1	0.33151	0.17868	0	1	0.246099	0.614531	6	40778402	42103738
raw-vegetable-intake	cholelithiasis	-0.35696	-1	0.30132	0.127423	0	1	0.249745	0.616549	7	6716906	7167610
raw-vegetable-intake	cholelithiasis	0.280709	-0.20415	0.99868	0.078798	0	1	0.248786	0.616549	10	10969482	11856924
raw-vegetable-intake	cholelithiasis	0.236031	-0.18511	0.71238	0.055711	0	0.50948	0.24893	0.616549	10	121000000	122000000
raw-vegetable-intake	cholelithiasis	0.372199	-0.3148	1	0.138532	0	1	0.252512	0.619699	9	119000000	120000000
raw-vegetable-intake	cholelithiasis	-0.19077	-0.62088	0.13909	0.036394	0	0.38636	0.252718	0.619699	11	1061400	1857845
raw-vegetable-intake	cholelithiasis	-0.30781	-1	0.26112	0.094748	0	1	0.254673	0.622281	3	1440049	2140011
raw-vegetable-intake	cholelithiasis	-0.31236	-1	0.24699	0.09757	0	1	0.257895	0.626154	3	28649811	29877022
raw-vegetable-intake	cholelithiasis	-0.33204	-1	0.28534	0.110251	0	1	0.258447	0.626706	12	23923799	25058714
raw-vegetable-intake	cholelithiasis	-0.21322	-0.60367	0.15866	0.045464	0	0.36442	0.259716	0.627496	6	29833844	30070717
raw-vegetable-intake	cholelithiasis	0.331558	-0.29318	1	0.109931	0	1	0.259749	0.627496	10	4813183	5396242
raw-vegetable-intake	cholelithiasis	-0.35624	-1	0.31994	0.126905	0	1	0.261716	0.629186	15	63218979	64339945
raw-vegetable-intake	cholelithiasis	-0.18346	-0.56567	0.1497	0.033659	0	0.32195	0.262465	0.62972	4	152000000	154000000
raw-vegetable-intake	cholelithiasis	0.187092	-0.15527	0.55313	0.035004	0	0.30595	0.263564	0.63109	1	3582048	4281476
raw-vegetable-intake	cholelithiasis	0.364479	-0.32076	1	0.132845	0	1	0.263461	0.63109	4	78045638	78967715
raw-vegetable-intake	cholelithiasis	-0.23764	-0.75918	0.19591	0.056473	0	0.57854	0.266023	0.634704	6	22199714	23192337
raw-vegetable-intake	cholelithiasis	0.392914	-0.35429	1	0.154382	0	1	0.266321	0.635023	6	5378214	6621937
raw-vegetable-intake	cholelithiasis	0.344055	-0.30602	1	0.118374	0	1	0.267195	0.635123	2	215000000	216000000
raw-vegetable-intake	cholelithiasis	0.182364	-0.14992	0.53077	0.033257	0	0.28203	0.267129	0.635123	12	109000000	110000000
raw-vegetable-intake	cholelithiasis	-0.25482	-0.84236	0.20816	0.064933	0	0.71261	0.268972	0.635842	8	19488889	20135628
raw-vegetable-intake	cholelithiasis	0.245294	-0.20661	0.80036	0.060169	0	0.64457	0.269487	0.636167	3	64662374	65326751
raw-vegetable-intake	cholelithiasis	-0.32909	-1	0.30467	0.108301	0	1	0.269604	0.636167	14	19000059	20876080
raw-vegetable-intake	cholelithiasis	0.267143	-0.24489	0.88125	0.071365	0	0.78104	0.269385	0.636167	17	4463972	5573784
raw-vegetable-intake	cholelithiasis	-0.40725	-1	0.37973	0.165851	0	1	0.270074	0.636886	1	22740288	23907045
raw-vegetable-intake	cholelithiasis	-0.29205	-1	0.25652	0.085295	0	1	0.272089	0.638449	5	87943483	89584466
raw-vegetable-intake	cholelithiasis	-0.31164	-1	0.27771	0.097122	0	1	0.273002	0.639103	21	34383795	35729261
raw-vegetable-intake	cholelithiasis	-0.37806	-1	0.34532	0.14293	0	1	0.273319	0.63925	16	65882821	66738843
raw-vegetable-intake	cholelithiasis	0.457653	-0.43573	1	0.209446	0	1	0.277336	0.644168	13	79489046	80778339
raw-vegetable-intake	cholelithiasis	0.441793	-0.4713	1	0.195181	0	1	0.278687	0.646138	6	145000000	146000000
raw-vegetable-intake	cholelithiasis	0.289842	-0.27159	1	0.084008	0	1	0.281608	0.648494	4	161000000	162000000
raw-vegetable-intake	cholelithiasis	-0.30757	-1	0.29826	0.094599	0	1	0.280182	0.648494	17	15308723	16405207
raw-vegetable-intake	cholelithiasis	-0.26407	-0.92528	0.23549	0.069735	0	0.85797	0.282112	0.648622	14	85562937	86653343
raw-vegetable-intake	cholelithiasis	-0.30871	-1	0.298	0.0953	0	1	0.283296	0.649409	6	54452768	55469137
raw-vegetable-intake	cholelithiasis	-0.44789	-1	0.45945	0.200601	0	1	0.28504	0.651858	12	80952473	81843890
raw-vegetable-intake	cholelithiasis	-0.35312	-1	0.34187	0.124697	0	1	0.28634	0.654055	4	155000000	157000000
raw-vegetable-intake	cholelithiasis	-0.10774	-0.31358	0.09296	0.011609	0	0.09841	0.289559	0.657903	11	60515106	61717117
raw-vegetable-intake	cholelithiasis	-0.43636	-1	0.47525	0.190407	0	1	0.290546	0.658283	8	76295484	77377989
raw-vegetable-intake	cholelithiasis	-0.32551	-1	0.3158	0.105954	0	1	0.290649	0.658283	11	129000000	131000000
raw-vegetable-intake	cholelithiasis	-0.21691	-0.69351	0.20553	0.04705	0	0.48557	0.292508	0.659168	5	57895013	58721458
raw-vegetable-intake	cholelithiasis	-0.18769	-0.58935	0.17762	0.035226	0	0.34734	0.293733	0.660001	2	233000000	234000000
raw-vegetable-intake	cholelithiasis	0.363957	-0.37074	1	0.132464	0	1	0.293508	0.660001	3	124000000	125000000
raw-vegetable-intake	cholelithiasis	0.180063	-0.17647	0.56695	0.032423	0	0.32156	0.296317	0.663874	9	135000000	136000000
raw-vegetable-intake	cholelithiasis	0.402241	-0.42887	1	0.161798	0	1	0.297374	0.664425	12	31797153	32368905
raw-vegetable-intake	cholelithiasis	0.262333	-0.27254	0.94947	0.068819	0	0.90806	0.301425	0.668332	17	47516225	48722590
raw-vegetable-intake	cholelithiasis	-0.28507	-1	0.32241	0.081266	0	1	0.304604	0.671138	18	59449423	60780194
raw-vegetable-intake	cholelithiasis	-0.32529	-1	0.37189	0.10581	0	1	0.30798	0.674233	1	31639218	33066846
raw-vegetable-intake	cholelithiasis	-0.29694	-1	0.30771	0.088176	0	1	0.307015	0.674233	2	114000000	115000000
raw-vegetable-intake	cholelithiasis	-0.30247	-1	0.32791	0.091489	0	1	0.308106	0.674233	2	232000000	233000000
raw-vegetable-intake	cholelithiasis	-0.26996	-1	0.27773	0.072879	0	1	0.307447	0.674233	19	33785836	34633274
raw-vegetable-intake	cholelithiasis	-0.38951	-1	0.43078	0.151717	0	1	0.310131	0.676745	2	64696090	65938002
raw-vegetable-intake	cholelithiasis	0.246466	-0.25914	0.90631	0.060746	0	0.82912	0.311202	0.677167	2	236000000	236000000
raw-vegetable-intake	cholelithiasis	-0.33877	-1	0.38053	0.114765	0	1	0.311202	0.677167	17	5573785	6305078
raw-vegetable-intake	cholelithiasis	-0.31615	-1	0.33497	0.09995	0	1	0.310561	0.677167	22	42867928	43574017
raw-vegetable-intake	cholelithiasis	-0.1523	-0.47188	0.14525	0.023196	0	0.22353	0.315687	0.681926	1	153000000	155000000
raw-vegetable-intake	cholelithiasis	-0.12935	-0.42428	0.12911	0.016732	0	0.18045	0.316157	0.682034	8	58675118	59555977
raw-vegetable-intake	cholelithiasis	0.252535	-0.2722	0.92766	0.063774	0	0.86989	0.316006	0.682034	13	34722392	35744568
raw-vegetable-intake	cholelithiasis	-0.18858	-0.58797	0.19259	0.035563	0	0.34571	0.317387	0.68334	6	29529756	29833843
raw-vegetable-intake	cholelithiasis	0.34271	-0.40891	1	0.11745	0	1	0.321818	0.687279	13	76671494	77460044
raw-vegetable-intake	cholelithiasis	-0.33458	-1	0.40416	0.111944	0	1	0.325458	0.689936	1	30405183	31639217
raw-vegetable-intake	cholelithiasis	0.248403	-0.27653	1	0.061704	0	1	0.325099	0.689936	2	53852121	54688234
raw-vegetable-intake	cholelithiasis	0.246878	-0.28686	0.90284	0.060949	0	0.82574	0.324879	0.689936	12	115000000	116000000
raw-vegetable-intake	cholelithiasis	-0.2837	-1	0.32859	0.080486	0	1	0.326586	0.690379	6	32629240	32682213
raw-vegetable-intake	cholelithiasis	-0.23511	-0.91089	0.26503	0.055275	0	0.83244	0.326393	0.690379	10	79952997	81190573
raw-vegetable-intake	cholelithiasis	0.29576	-0.34531	1	0.087474	0	1	0.327403	0.69039	6	82388205	83571953
raw-vegetable-intake	cholelithiasis	0.270832	-0.30648	1	0.07335	0	1	0.330039	0.69039	14	71140427	72665319
raw-vegetable-intake	cholelithiasis	-0.2298	-0.94217	0.25966	0.05281	0	0.88906	0.329273	0.69039	16	6446082	7051429
raw-vegetable-intake	cholelithiasis	-0.26201	-1	0.28868	0.06865	0	1	0.330471	0.69039	17	49909299	51110385
raw-vegetable-intake	cholelithiasis	0.125387	-0.12739	0.38063	0.015722	0	0.14496	0.32988	0.69039	20	12353962	13202335
raw-vegetable-intake	cholelithiasis	-0.20637	-0.72475	0.22406	0.042587	0	0.52684	0.331999	0.691794	6	99678877	101000000
raw-vegetable-intake	cholelithiasis	-0.19574	-0.66533	0.20856	0.038314	0	0.4428	0.333134	0.693221	6	19449153	20418020
raw-vegetable-intake	cholelithiasis	0.31839	-0.36692	1	0.101372	0	1	0.334056	0.69439	11	88359288	89209738
raw-vegetable-intake	cholelithiasis	0.303146	-0.3812	1	0.091897	0	1	0.334414	0.694417	20	57924038	58780894
raw-vegetable-intake	cholelithiasis	0.263948	-0.34175	1	0.069669	0	1	0.336069	0.696323	19	30375793	31763008
raw-vegetable-intake	cholelithiasis	0.275212	-0.32601	1	0.075742	0	1	0.336388	0.69661	5	40290852	41279590
raw-vegetable-intake	cholelithiasis	0.252539	-0.30276	1	0.063776	0	1	0.336795	0.697079	16	82310205	83077869
raw-vegetable-intake	cholelithiasis	-0.11234	-0.39754	0.12284	0.01262	0	0.16001	0.337002	0.697133	2	43295777	44104110
raw-vegetable-intake	cholelithiasis	-0.42881	-1	0.54019	0.183875	0	1	0.338343	0.697681	2	210000000	211000000
raw-vegetable-intake	cholelithiasis	-0.34397	-1	0.45367	0.118317	0	1	0.337945	0.697681	3	56954879	58557718
raw-vegetable-intake	cholelithiasis	-0.29839	-1	0.36615	0.089034	0	1	0.338352	0.697681	16	74889128	75525959
raw-vegetable-intake	cholelithiasis	0.202257	-0.23731	0.67865	0.040908	0	0.46139	0.339773	0.698843	9	36749274	37687112
raw-vegetable-intake	cholelithiasis	0.301758	-0.36644	1	0.091058	0	1	0.340761	0.698843	15	44987756	46022642
raw-vegetable-intake	cholelithiasis	0.277906	-0.33637	1	0.077232	0	1	0.341929	0.698843	16	65072404	65882820
raw-vegetable-intake	cholelithiasis	-0.23714	-0.92527	0.27857	0.056237	0	0.86428	0.342357	0.698843	17	8554764	9619356
raw-vegetable-intake	cholelithiasis	0.264851	-0.33608	1	0.070146	0	1	0.343552	0.699432	2	7108209	7966709
raw-vegetable-intake	cholelithiasis	-0.2213	-0.86489	0.26305	0.048973	0	0.7566	0.344833	0.699749	1	35201627	36855139
raw-vegetable-intake	cholelithiasis	0.261552	-0.33686	1	0.068409	0	1	0.345943	0.699749	3	141000000	142000000
raw-vegetable-intake	cholelithiasis	-0.32695	-1	0.44977	0.106895	0	1	0.34528	0.699749	3	169000000	170000000
raw-vegetable-intake	cholelithiasis	-0.18716	-0.76193	0.23147	0.035029	0	0.5853	0.346247	0.699749	10	103000000	104000000
raw-vegetable-intake	cholelithiasis	0.294608	-0.41465	1	0.086794	0	1	0.346193	0.699749	15	55136718	56322588
raw-vegetable-intake	cholelithiasis	-0.18806	-0.63738	0.21988	0.035366	0	0.40916	0.353486	0.703305	3	44141694	45844191
raw-vegetable-intake	cholelithiasis	-0.28235	-1	0.37646	0.07972	0	1	0.352529	0.703305	3	111000000	112000000
raw-vegetable-intake	cholelithiasis	-0.24908	-1	0.32271	0.062039	0	1	0.353348	0.703305	6	3964073	4657086
raw-vegetable-intake	cholelithiasis	-0.27072	-1	0.3549	0.073291	0	1	0.353019	0.703305	10	132000000	133000000
raw-vegetable-intake	cholelithiasis	0.248342	-0.30191	0.99679	0.061674	0	1	0.353113	0.703305	20	30569660	32484506
raw-vegetable-intake	cholelithiasis	-0.31154	-1	0.43886	0.097055	0	1	0.352086	0.703305	20	45673604	46486132
raw-vegetable-intake	cholelithiasis	0.202683	-0.25828	0.74035	0.041081	0	0.55171	0.352522	0.703305	22	23143365	23950732
raw-vegetable-intake	cholelithiasis	0.192866	-0.23876	0.66623	0.037197	0	0.45357	0.356184	0.705883	1	147000000	150000000
raw-vegetable-intake	cholelithiasis	-0.28984	-1	0.40218	0.084009	0	1	0.356601	0.705883	2	134000000	135000000
raw-vegetable-intake	cholelithiasis	0.244714	-0.3193	0.96486	0.059885	0	0.9427	0.356473	0.705883	3	191000000	191000000
raw-vegetable-intake	cholelithiasis	-0.23341	-0.89757	0.30448	0.054479	0	0.81954	0.356294	0.705883	4	177000000	178000000
raw-vegetable-intake	cholelithiasis	-0.23273	-0.98765	0.2982	0.054164	0	0.98414	0.357743	0.706647	6	111000000	111000000
raw-vegetable-intake	cholelithiasis	0.201531	-0.25888	0.77299	0.040615	0	0.61075	0.357902	0.706647	8	22895019	23788494
raw-vegetable-intake	cholelithiasis	-0.29324	-1	0.38595	0.08599	0	1	0.36138	0.708088	10	8771921	10081279
raw-vegetable-intake	cholelithiasis	-0.19267	-0.6971	0.23182	0.037122	0	0.48833	0.360724	0.708088	14	86653344	87350275
raw-vegetable-intake	cholelithiasis	-0.21518	-0.82533	0.26098	0.046304	0	0.68407	0.363031	0.709028	2	29627933	30575619
raw-vegetable-intake	cholelithiasis	-0.29662	-1	0.43061	0.087984	0	1	0.363831	0.709028	3	120000000	121000000
raw-vegetable-intake	cholelithiasis	-0.31113	-1	0.47163	0.0968	0	1	0.365388	0.709028	5	6936734	8079415
raw-vegetable-intake	cholelithiasis	-0.18103	-0.68544	0.23775	0.03277	0	0.47551	0.364069	0.709028	8	64215359	66018204
raw-vegetable-intake	cholelithiasis	-0.18104	-0.72194	0.24054	0.032774	0	0.53031	0.365191	0.709028	22	43574018	44409533
raw-vegetable-intake	cholelithiasis	-0.29967	-1	0.45482	0.089801	0	1	0.37265	0.71491	11	134000000	135000000
raw-vegetable-intake	cholelithiasis	0.223788	-0.31283	0.95366	0.050081	0	0.94623	0.376882	0.71803	12	92061180	93487547
raw-vegetable-intake	cholelithiasis	0.307329	-0.48088	1	0.094451	0	1	0.37783	0.718949	11	56623495	57675986
raw-vegetable-intake	cholelithiasis	-0.25311	-1	0.35144	0.064065	0	1	0.37984	0.720665	8	14872768	15359692
raw-vegetable-intake	cholelithiasis	-0.23066	-0.98056	0.32311	0.053202	0	0.98104	0.381291	0.721796	8	21650454	22895018
raw-vegetable-intake	cholelithiasis	-0.29399	-1	0.44311	0.086428	0	1	0.382765	0.723147	10	78665482	79952996
raw-vegetable-intake	cholelithiasis	0.170528	-0.21314	0.59978	0.02908	0	0.36009	0.382266	0.723147	14	75699502	76694201
raw-vegetable-intake	cholelithiasis	0.248339	-0.38622	1	0.061672	0	1	0.383338	0.723187	10	30919470	32457293
raw-vegetable-intake	cholelithiasis	0.234817	-0.36579	1	0.055139	0	1	0.385939	0.724199	2	77372831	78080057
raw-vegetable-intake	cholelithiasis	-0.2903	-1	0.45617	0.084276	0	1	0.38969	0.728403	19	40171414	41004105
raw-vegetable-intake	cholelithiasis	0.236192	-0.35866	0.99555	0.055787	0	1	0.390082	0.728783	7	156000000	157000000
raw-vegetable-intake	cholelithiasis	0.231904	-0.3422	1	0.053779	0	1	0.390792	0.729403	18	11872227	12735558
raw-vegetable-intake	cholelithiasis	-0.28132	-1	0.43511	0.079139	0	1	0.39378	0.732094	2	230000000	231000000
raw-vegetable-intake	cholelithiasis	-0.21258	-0.87488	0.30177	0.045189	0	0.77071	0.39431	0.732094	4	41360938	42189251
raw-vegetable-intake	cholelithiasis	-0.32791	-1	0.52939	0.107524	0	1	0.396441	0.734263	2	18656326	20064517
raw-vegetable-intake	cholelithiasis	-0.17736	-0.70068	0.26276	0.031456	0	0.4958	0.400178	0.738254	2	213000000	214000000
raw-vegetable-intake	cholelithiasis	0.223362	-0.35405	0.94556	0.049891	0	0.92679	0.400665	0.738254	3	133000000	134000000
raw-vegetable-intake	cholelithiasis	0.261527	-0.39204	1	0.068397	0	1	0.400383	0.738254	4	97540788	98445515
raw-vegetable-intake	cholelithiasis	0.259071	-0.43422	1	0.067118	0	1	0.399968	0.738254	14	26395691	27720240
raw-vegetable-intake	cholelithiasis	-0.06576	-0.22629	0.09351	0.004324	0	0.05181	0.403867	0.742315	2	44104111	45189468
raw-vegetable-intake	cholelithiasis	-0.24706	-1	0.39473	0.06104	0	1	0.405263	0.742758	17	72383473	73741321
raw-vegetable-intake	cholelithiasis	-0.22881	-0.99992	0.3481	0.052353	0	1	0.405562	0.742953	8	135000000	136000000
raw-vegetable-intake	cholelithiasis	0.273952	-0.46789	1	0.075049	0	1	0.406282	0.743859	10	1329233	1872960
raw-vegetable-intake	cholelithiasis	-0.16157	-0.62523	0.23118	0.026105	0	0.39237	0.407137	0.744071	9	32253284	33194892
raw-vegetable-intake	cholelithiasis	-0.18149	-0.71919	0.26398	0.03294	0	0.53299	0.409048	0.745291	12	6023701	6948954
raw-vegetable-intake	cholelithiasis	-0.20454	-0.82873	0.32294	0.041837	0	0.69637	0.410641	0.746395	2	142000000	143000000
raw-vegetable-intake	cholelithiasis	-0.24283	-1	0.41896	0.058966	0	1	0.413332	0.746395	6	116000000	118000000
raw-vegetable-intake	cholelithiasis	-0.28648	-1	0.51767	0.082072	0	1	0.412493	0.746395	6	130000000	131000000
raw-vegetable-intake	cholelithiasis	-0.17125	-0.67703	0.25817	0.029327	0	0.46077	0.4188	0.750944	10	13208062	14008135
raw-vegetable-intake	cholelithiasis	0.195234	-0.32158	0.83551	0.038116	0	0.72497	0.420199	0.752263	16	11916632	12793149
raw-vegetable-intake	cholelithiasis	-0.2069	-0.89717	0.3429	0.042805	0	0.81165	0.42199	0.753372	7	124000000	125000000
raw-vegetable-intake	cholelithiasis	0.123568	-0.1964	0.50784	0.015269	0	0.26387	0.422839	0.75419	7	86446539	87836641
raw-vegetable-intake	cholelithiasis	-0.1771	-0.7427	0.30789	0.031366	0	0.5625	0.428241	0.755758	1	29188427	30405182
raw-vegetable-intake	cholelithiasis	0.223424	-0.3942	1	0.049919	0	1	0.427617	0.755758	1	165000000	166000000
raw-vegetable-intake	cholelithiasis	0.19401	-0.34505	0.82997	0.03764	0	0.70655	0.428918	0.755758	6	23939307	24950379
raw-vegetable-intake	cholelithiasis	0.187518	-0.31961	0.92404	0.035163	0	0.89437	0.427359	0.755758	6	158000000	159000000
raw-vegetable-intake	cholelithiasis	0.216593	-0.36855	1	0.046913	0	1	0.42831	0.755758	10	71672998	72659223
raw-vegetable-intake	cholelithiasis	0.168003	-0.27221	0.67177	0.028225	0	0.46036	0.427731	0.755758	19	13968320	14891100
raw-vegetable-intake	cholelithiasis	-0.2588	-1	0.48628	0.066978	0	1	0.430421	0.756866	2	84395900	85992794
raw-vegetable-intake	cholelithiasis	0.152778	-0.25894	0.6079	0.023341	0	0.37706	0.435048	0.757318	2	57952946	59251996
raw-vegetable-intake	cholelithiasis	-0.28316	-1	0.55143	0.080182	0	1	0.434439	0.757318	3	166000000	167000000
raw-vegetable-intake	cholelithiasis	-0.24184	-1	0.42613	0.058488	0	1	0.434031	0.757318	13	75882385	76671493
raw-vegetable-intake	cholelithiasis	-0.16052	-0.6142	0.26533	0.025768	0	0.37834	0.439146	0.759742	6	32682214	32897998
raw-vegetable-intake	cholelithiasis	0.113374	-0.18915	0.44584	0.012854	0	0.20201	0.438468	0.759742	19	45893308	46765060
raw-vegetable-intake	cholelithiasis	-0.21981	-1	0.4011	0.048314	0	1	0.441017	0.761191	9	116000000	117000000
raw-vegetable-intake	cholelithiasis	0.234964	-0.45906	1	0.055208	0	1	0.447441	0.765851	2	208000000	209000000
raw-vegetable-intake	cholelithiasis	0.162313	-0.28357	0.65714	0.026346	0	0.44045	0.447426	0.765851	4	123000000	124000000
raw-vegetable-intake	cholelithiasis	-0.20519	-0.95694	0.38182	0.042102	0	0.96105	0.452838	0.770746	9	117000000	118000000
raw-vegetable-intake	cholelithiasis	0.165949	-0.29906	0.6838	0.027539	0	0.47908	0.455425	0.772421	19	762047	1515920
raw-vegetable-intake	cholelithiasis	-0.19192	-0.90412	0.37782	0.036832	0	0.8369	0.459793	0.773945	2	35609258	36120743
raw-vegetable-intake	cholelithiasis	-0.20807	-1	0.414	0.043294	0	1	0.458961	0.773945	2	70756284	71385813
raw-vegetable-intake	cholelithiasis	-0.24284	-1	0.51971	0.058969	0	1	0.459418	0.773945	3	67454741	68319770
raw-vegetable-intake	cholelithiasis	0.2589	-0.5329	1	0.067029	0	1	0.459489	0.773945	7	22165061	23106680
raw-vegetable-intake	cholelithiasis	0.198653	-0.37548	0.92398	0.039463	0	0.89315	0.459645	0.773945	8	25859278	26679135
raw-vegetable-intake	cholelithiasis	-0.16288	-0.70378	0.31094	0.02653	0	0.50737	0.458495	0.773945	12	67183621	68006682
raw-vegetable-intake	cholelithiasis	0.133782	-0.25509	0.61794	0.017898	0	0.39336	0.460258	0.77439	2	40786177	41540439
raw-vegetable-intake	cholelithiasis	-0.16202	-0.69626	0.29674	0.026249	0	0.4928	0.46554	0.778523	17	32356062	33614189
raw-vegetable-intake	cholelithiasis	-0.22745	-1	0.44934	0.051732	0	1	0.471404	0.782563	14	62717986	64033237
raw-vegetable-intake	cholelithiasis	0.204397	-0.40952	1	0.041778	0	1	0.47462	0.785956	10	17065861	18529742
raw-vegetable-intake	cholelithiasis	0.139507	-0.27298	0.58666	0.019462	0	0.35527	0.477265	0.787212	7	98173565	99465540
raw-vegetable-intake	cholelithiasis	-0.11283	-0.44525	0.20716	0.012731	0	0.20048	0.479537	0.787982	18	24088164	25305260
raw-vegetable-intake	cholelithiasis	0.215439	-0.46991	1	0.046414	0	1	0.481728	0.788839	12	43072680	43980531
raw-vegetable-intake	cholelithiasis	0.167654	-0.35279	0.78517	0.028108	0	0.64948	0.484263	0.789639	1	18427821	19238924
raw-vegetable-intake	cholelithiasis	-0.19296	-1	0.41202	0.037233	0	1	0.486137	0.790029	14	61652817	62717985
raw-vegetable-intake	cholelithiasis	0.160126	-0.3286	0.75606	0.02564	0	0.58892	0.487146	0.790664	8	118000000	119000000
raw-vegetable-intake	cholelithiasis	-0.22643	-1	0.52464	0.051271	0	1	0.489299	0.791113	3	19030989	20754842
raw-vegetable-intake	cholelithiasis	0.158684	-0.32997	0.7039	0.025181	0	0.51381	0.489039	0.791113	6	160000000	161000000
raw-vegetable-intake	cholelithiasis	-0.1638	-0.74889	0.33383	0.02683	0	0.56999	0.488528	0.791113	9	112000000	113000000
raw-vegetable-intake	cholelithiasis	-0.17863	-0.92772	0.38048	0.031908	0	0.90055	0.48908	0.791113	13	38290690	39381743
raw-vegetable-intake	cholelithiasis	0.239284	-0.54081	1	0.057257	0	1	0.489473	0.791113	15	99925973	101000000
raw-vegetable-intake	cholelithiasis	0.221638	-0.50705	1	0.049124	0	1	0.48929	0.791113	16	15921109	17343277
raw-vegetable-intake	cholelithiasis	-0.19837	-1	0.42977	0.039352	0	1	0.488834	0.791113	21	20407308	21632916
raw-vegetable-intake	cholelithiasis	0.271475	-0.70074	1	0.073699	0	1	0.491997	0.79423	11	71242835	72875068
raw-vegetable-intake	cholelithiasis	0.163962	-0.34575	0.76169	0.026883	0	0.59382	0.492351	0.79423	12	20074931	20866285
raw-vegetable-intake	cholelithiasis	0.117762	-0.23213	0.4843	0.013868	0	0.23592	0.496038	0.796717	8	49044814	50288660
raw-vegetable-intake	cholelithiasis	0.139827	-0.27991	0.63763	0.019552	0	0.4184	0.497599	0.797276	9	130000000	131000000
raw-vegetable-intake	cholelithiasis	0.121182	-0.24904	0.51471	0.014685	0	0.26876	0.498227	0.797326	4	35993839	36671801
raw-vegetable-intake	cholelithiasis	-0.16212	-0.77013	0.35672	0.026281	0	0.60609	0.500135	0.798897	7	82759284	83953009
raw-vegetable-intake	cholelithiasis	-0.21005	-1	0.49871	0.044123	0	1	0.506791	0.804207	4	81206183	82655623
raw-vegetable-intake	cholelithiasis	-0.14962	-0.76599	0.33587	0.022387	0	0.61245	0.507371	0.804537	18	15220935	20009696
raw-vegetable-intake	cholelithiasis	-0.16497	-0.84601	0.36967	0.027215	0	0.74003	0.509043	0.805942	2	226000000	228000000
raw-vegetable-intake	cholelithiasis	-0.17779	-0.92669	0.39508	0.031609	0	0.88774	0.50897	0.805942	20	60766558	61470768
raw-vegetable-intake	cholelithiasis	-0.15562	-0.74345	0.34238	0.024217	0	0.55981	0.512839	0.808923	4	23858351	24764724
raw-vegetable-intake	cholelithiasis	-0.13075	-0.58936	0.29071	0.017097	0	0.34973	0.512113	0.808923	21	22201891	23266941
raw-vegetable-intake	cholelithiasis	-0.14311	-0.72647	0.32668	0.02048	0	0.54719	0.514475	0.810471	11	1857846	2477449
raw-vegetable-intake	cholelithiasis	0.165607	-0.39775	0.84068	0.027426	0	0.74061	0.515576	0.810503	4	34721846	35411236
raw-vegetable-intake	cholelithiasis	-0.16543	-0.83416	0.38265	0.027366	0	0.71308	0.517646	0.810503	20	3736552	4591847
raw-vegetable-intake	cholelithiasis	-0.16763	-0.85183	0.41093	0.0281	0	0.78901	0.523316	0.815409	2	86867033	88547312
raw-vegetable-intake	cholelithiasis	0.215857	-0.56793	1	0.046594	0	1	0.524099	0.815742	6	46430702	47313443
raw-vegetable-intake	cholelithiasis	-0.1704	-0.96503	0.42035	0.029037	0	1	0.525371	0.816632	11	133000000	134000000
raw-vegetable-intake	cholelithiasis	0.145136	-0.34853	0.74661	0.021064	0	0.60282	0.526626	0.817595	2	49114133	49849185
raw-vegetable-intake	cholelithiasis	0.185779	-0.45654	1	0.034514	0	1	0.52627	0.817595	4	108000000	109000000
raw-vegetable-intake	cholelithiasis	-0.14355	-0.72205	0.36073	0.020607	0	0.54189	0.526892	0.817679	11	134000000	134000000
raw-vegetable-intake	cholelithiasis	-0.14147	-0.66313	0.33485	0.020014	0	0.45407	0.527476	0.818161	12	104000000	105000000
raw-vegetable-intake	cholelithiasis	-0.15835	-0.79257	0.38281	0.025074	0	0.64774	0.529534	0.819471	17	44865833	45883901
raw-vegetable-intake	cholelithiasis	0.136515	-0.31092	0.6342	0.018636	0	0.40866	0.535013	0.823153	14	98885323	99474533
raw-vegetable-intake	cholelithiasis	0.165022	-0.4221	0.89882	0.027232	0	0.87063	0.536179	0.823517	18	22746154	24088163
raw-vegetable-intake	cholelithiasis	-0.17003	-0.98366	0.44405	0.028912	0	1	0.537109	0.823903	19	31763009	33028099
[truncated: 302 more rows]

## Sheet: Table S5
Supplementary Table 5. Mendelian randomization analysis
[truncated: 42 more rows]

[truncated: 8 more sheets: Table S6, Table S7, Table S8, Table S9, Table S10, Table S11, Table S12, Table S13]
